# Supplementary material for: Increased virulence of the oral microbiome in oral squamous cell carcinoma revealed by metatranscriptome analyses
Source: Int J Oral Sci. 2018 Nov 12;10(4):32. doi: 10.1038/s41368-018-0037-7 (PMC6232154; doi:10.1038/s41368-018-0037-7)
Supplement: Supplementary file 10 — Supplementary Table 3 [file 41368_2018_37_MOESM10_ESM.xls]

## Sheet:  Control tumor-matched site vs. Tumor site
Supplementary Table 3. Over-represented GO terms as obtained using REVIGO (see Methods section)
The results represent molecular functions over and under represented when comparing differences in expression profiles of buccal and tumor samples.
Over represented molecular functions
term_ID	description	frequency	plot_X	plot_Y	plot_size	log10 p-value	uniqueness	dispensability	representative	eliminated
GO:0000156	phosphorelay response regulator activity	0.060%	2.517	0	3.928	-5.4476	0.979	0	156	0
GO:0003735	structural constituent of ribosome	2.679%	0.824	3.039	5.577	-300	0.987	0	3735	0
GO:0005215	transporter activity	8.494%	0.708	3.929	6.078	-8.053	0.988	0	5215	0
GO:0005525	GTP binding	1.783%	0.057	-0.411	5.4	-44.4937	0.969	0	5525	0
GO:0009055	electron carrier activity	1.275%	1.206	1.893	5.254	-2.5842	0.987	0	9055	0
GO:0046933	proton-transporting ATP synthase activity, rotational mechanism	0.325%	-2.67	1.612	4.66	-65.5021	0.856	0	46933	0
GO:0004129	cytochrome-c oxidase activity	0.208%	null	null	4.466	-3.3345	0.794	0.779	46933	1
GO:0046961	proton-transporting ATPase activity, rotational mechanism	0.048%	null	null	3.833	-43.1759	0.871	0.838	46933	1
GO:0004365	glyceraldehyde-3-phosphate dehydrogenase (NAD+) (phosphorylating) activity	0.014%	-4.912	5.458	3.282	-41.8924	0.843	0.02	4365	0
GO:0004807	triose-phosphate isomerase activity	0.048%	-0.448	-1.687	3.827	-17.7456	0.902	0.021	4807	0
GO:0004347	glucose-6-phosphate isomerase activity	0.048%	null	null	3.826	-4.3648	0.902	0.738	4807	1
GO:0004342	glucosamine-6-phosphate deaminase activity	0.025%	null	null	3.544	-4.814	0.896	0.708	4807	1
GO:0008829	dCTP deaminase activity	0.020%	null	null	3.46	-3.6707	0.928	0.712	4807	1
GO:0004634	phosphopyruvate hydratase activity	0.049%	-3.479	-4.38	3.84	-30.0982	0.866	0.021	4634	0
GO:0003989	acetyl-CoA carboxylase activity	0.094%	-0.407	-7.428	4.12	-8.5014	0.863	0.022	3989	0
GO:0003899	DNA-directed 5'-3' RNA polymerase activity	0.467%	7.29	2.839	4.817	-40.1017	0.816	0.026	3899	0
GO:0005515	protein binding	4.410%	0.927	0.389	5.793	-3.8397	0.978	0.073	5515	0
GO:0048037	cofactor binding	5.599%	0.938	4.611	5.897	-27.0906	0.978	0.087	48037	0
GO:0003743	translation initiation factor activity	0.411%	-0.266	0.63	4.762	-16.0539	0.957	0.11	3743	0
GO:0003746	translation elongation factor activity	0.369%	null	null	4.715	-13.0771	0.957	0.839	3743	1
GO:0020037	heme binding	1.357%	0.95	1.727	5.281	-3.1304	0.974	0.126	20037	0
GO:0008448	N-acetylglucosamine-6-phosphate deacetylase activity	0.023%	-2.437	-0.084	3.519	-8.1334	0.937	0.166	8448	0
GO:0008861	formate C-acetyltransferase activity	0.011%	5.305	0.587	3.207	-32.2562	0.857	0.17	8861	0
GO:0004354	glutamate dehydrogenase (NADP+) activity	0.001%	-4.695	4.393	2.049	-5.7915	0.883	0.174	4354	0
GO:0004526	ribonuclease P activity	0.053%	-1.675	-0.767	3.872	-3.9406	0.935	0.176	4526	0
GO:0009011	starch synthase activity	0.019%	6.762	1.701	3.434	-9.4623	0.857	0.177	9011	0
GO:0005506	iron ion binding	1.548%	1.082	-0.418	5.338	-2.683	0.976	0.178	5506	0
GO:0004076	biotin synthase activity	0.024%	4.526	1.177	3.53	-3.7738	0.883	0.18	4076	0
GO:0050304	nitrous-oxide reductase activity	0.002%	-4.16	4.411	2.433	-8.0562	0.869	0.182	50304	0
GO:0008940	nitrate reductase activity	0.031%	null	null	3.64	-2.6596	0.854	0.702	50304	1
GO:0050421	nitrite reductase (NO-forming) activity	0.006%	null	null	2.953	-3.6953	0.862	0.853	50304	1
GO:0003871	5-methyltetrahydropteroyltriglutamate-homocysteine S-methyltransferase activity	0.035%	4.844	2.221	3.698	-7.0241	0.877	0.185	3871	0
GO:0004802	transketolase activity	0.040%	4.801	1.201	3.748	-6.2568	0.871	0.187	4802	0
GO:0003984	acetolactate synthase activity	0.074%	null	null	4.018	-5.2723	0.867	0.825	4802	1
GO:0004478	methionine adenosyltransferase activity	0.046%	5.602	2.14	3.812	-8.6388	0.873	0.189	4478	0
GO:0003920	GMP reductase activity	0.007%	-4.557	5.49	2.964	-4.5338	0.859	0.194	3920	0
GO:0008235	metalloexopeptidase activity	0.229%	-2.961	-0.682	4.509	-3.5088	0.934	0.198	8235	0
GO:0003697	single-stranded DNA binding	0.219%	0.552	-0.007	4.49	-7.1577	0.969	0.21	3697	0
GO:0004784	superoxide dismutase activity	0.070%	-4.372	5.683	3.991	-24.4433	0.851	0.222	4784	0
GO:0004322	ferroxidase activity	0.024%	-4.208	5.201	3.538	-16.1279	0.869	0.23	4322	0
GO:0004455	ketol-acid reductoisomerase activity	0.031%	-4.589	6.18	3.644	-13.0084	0.834	0.234	4455	0
GO:0000104	succinate dehydrogenase activity	0.090%	-4.506	5.785	4.102	-6.3294	0.861	0.251	104	0
GO:0008960	phosphatidylglycerol-membrane-oligosaccharide glycerophosphotransferase activity	0.001%	4.494	2.815	2.029	-2.7603	0.878	0.263	8960	0
GO:0009384	N-acylmannosamine kinase activity	0.001%	5.469	3.129	2.27	-14.35	0.86	0.272	9384	0
GO:0016746	transferase activity, transferring acyl groups	2.893%	6.711	2.173	5.61	-2.5125	0.842	0.276	16746	0
GO:0003723	RNA binding	5.283%	-0.25	0.243	5.871	-99.5899	0.964	0.289	3723	0
GO:0016765	transferase activity, transferring alkyl or aryl (other than methyl) groups	0.753%	8.001	2.04	5.025	-2.4631	0.856	0.292	16765	0
GO:0008965	phosphoenolpyruvate-protein phosphotransferase activity	0.021%	7.87	2.586	3.47	-13.598	0.852	0.326	8965	0
GO:0010181	FMN binding	0.698%	-0.178	1.867	4.992	-9.1647	0.97	0.331	10181	0
GO:0004385	guanylate kinase activity	0.038%	7.69	2.857	3.731	-4.4446	0.847	0.341	4385	0
GO:0004618	phosphoglycerate kinase activity	0.045%	7.975	3.005	3.799	-17.651	0.841	0.345	4618	0
GO:0008776	acetate kinase activity	0.029%	null	null	3.616	-6.003	0.844	0.78	4618	1
GO:0004743	pyruvate kinase activity	0.055%	6.979	3.13	3.886	-15.1808	0.842	0.35	4743	0
GO:0004749	ribose phosphate diphosphokinase activity	0.059%	7.149	2.976	3.921	-11.1169	0.848	0.352	4749	0
GO:0004413	homoserine kinase activity	0.027%	7.511	2.805	3.573	-5.9821	0.846	0.37	4413	0
GO:0004427	inorganic diphosphatase activity	0.064%	-3.44	-0.694	3.954	-5.297	0.929	0.375	4427	0
GO:0004421	hydroxymethylglutaryl-CoA synthase activity	0.012%	5.821	0.397	3.242	-3.3913	0.861	0.381	4421	0
GO:0016852	sirohydrochlorin cobaltochelatase activity	0.021%	-2.725	-3.975	3.479	-2.6525	0.882	0.399	16852	0
GO:0003993	acid phosphatase activity	0.088%	-1.99	-1.052	4.095	-2.8129	0.934	0.402	3993	0
GO:0047465	N-acylglucosamine-6-phosphate 2-epimerase activity	0.006%	-0.33	-1.765	2.945	-3.4312	0.917	0.406	47465	0
GO:0004462	lactoylglutathione lyase activity	0.033%	-2.79	-4.012	3.666	-4.065	0.879	0.41	4462	0
GO:0008097	5S rRNA binding	0.043%	0.219	0.006	3.783	-6.5551	0.965	0.421	8097	0
GO:0004332	fructose-bisphosphate aldolase activity	0.050%	-2.419	-4.271	3.851	-8.1355	0.856	0.422	4332	0
GO:0004139	deoxyribose-phosphate aldolase activity	0.029%	null	null	3.609	-2.6832	0.86	0.787	4332	1
GO:0000721	(R,R)-butanediol dehydrogenase activity	0.001%	-3.927	5.077	2.083	-2.5151	0.86	0.423	721	0
GO:0004816	asparagine-tRNA ligase activity	0.027%	-0.273	-7.2	3.577	-7.9384	0.856	0.424	4816	0
GO:0004019	adenylosuccinate synthase activity	0.041%	-0.287	-7.4	3.757	-7.5339	0.86	0.436	4019	0
GO:0008176	tRNA (guanine-N7-)-methyltransferase activity	0.038%	4.969	1.611	3.729	-3.3924	0.876	0.44	8176	0
GO:0004775	succinate-CoA ligase (ADP-forming) activity	0.059%	-0.173	-7.005	3.923	-2.7539	0.866	0.448	4775	0
GO:0004315	3-oxoacyl-[acyl-carrier-protein] synthase activity	0.066%	5.761	1.043	3.966	-8.2078	0.842	0.45	4315	0
GO:0004318	enoyl-[acyl-carrier-protein] reductase (NADH) activity	0.034%	null	null	3.676	-3.1856	0.752	0.801	4315	1
GO:0008666	2,3,4,5-tetrahydropyridine-2,6-dicarboxylate N-succinyltransferase activity	0.016%	5.814	0.72	3.346	-4.5964	0.851	0.459	8666	0
GO:0004149	dihydrolipoyllysine-residue succinyltransferase activity	0.021%	null	null	3.462	-2.8823	0.845	0.855	8666	1
GO:0003999	adenine phosphoribosyltransferase activity	0.030%	6.537	1.643	3.624	-5.6163	0.851	0.461	3999	0
GO:0008780	acyl-[acyl-carrier-protein]-UDP-N-acetylglucosamine O-acyltransferase activity	0.019%	6.611	0.957	3.419	-4.5912	0.856	0.464	8780	0
GO:0004619	phosphoglycerate mutase activity	0.058%	-1.779	-1.896	3.909	-12.3022	0.9	0.466	4619	0
GO:0004614	phosphoglucomutase activity	0.015%	null	null	3.329	-4.8833	0.906	0.759	4619	1
GO:0008966	phosphoglucosamine mutase activity	0.031%	null	null	3.642	-3.5614	0.903	0.794	4619	1
GO:0008959	phosphate acetyltransferase activity	0.012%	6.595	0.459	3.237	-6.1732	0.857	0.48	8959	0
GO:0004071	aspartate-ammonia ligase activity	0.006%	0.135	-6.907	2.946	-6.4552	0.868	0.481	4071	0
GO:0004356	glutamate-ammonia ligase activity	0.086%	null	null	4.084	-4.2875	0.85	0.834	4071	1
GO:0009034	tryptophanase activity	0.002%	-3.221	-4.129	2.408	-4.9756	0.881	0.491	9034	0
GO:0047473	D-alanine-poly(phosphoribitol) ligase activity	0.004%	-0.055	-6.973	2.8	-2.8268	0.868	0.493	47473	0
GO:0050215	propanediol dehydratase activity	0.002%	-2.13	-4.137	2.371	-3.4118	0.886	0.493	50215	0
GO:0004742	dihydrolipoyllysine-residue acetyltransferase activity	0.020%	6.005	0.673	3.443	-2.8565	0.849	0.495	4742	0
GO:0004459	L-lactate dehydrogenase activity	0.018%	-4.597	6.138	3.406	-3.3072	0.839	0.5	4459	0
GO:0008747	N-acetylneuraminate lyase activity	0.003%	-3.403	-4.233	2.663	-5.7272	0.875	0.507	8747	0
GO:0047112	pyruvate oxidase activity	0.002%	-3.89	4.583	2.456	-16.0709	0.858	0.511	47112	0
GO:0004329	formate-tetrahydrofolate ligase activity	0.023%	-0.181	-7.031	3.51	-3.7177	0.864	0.52	4329	0
GO:0030060	L-malate dehydrogenase activity	0.037%	-4.26	5.17	3.719	-7.0978	0.829	0.523	30060	0
GO:0004473	malate dehydrogenase (decarboxylating) (NADP+) activity	0.011%	null	null	3.202	-2.6864	0.839	0.805	30060	1
GO:0004022	alcohol dehydrogenase (NAD) activity	0.036%	-4.368	5.473	3.71	-5.861	0.833	0.528	4022	0
GO:0004345	glucose-6-phosphate dehydrogenase activity	0.037%	-4.903	6.188	3.717	-2.9792	0.833	0.528	4345	0
GO:0004412	homoserine dehydrogenase activity	0.037%	-4.662	6.201	3.719	-2.5375	0.833	0.528	4412	0
GO:0008763	UDP-N-acetylmuramate-L-alanine ligase activity	0.030%	-1.151	-7.451	3.633	-5.6548	0.862	0.529	8763	0
GO:0003755	peptidyl-prolyl cis-trans isomerase activity	0.359%	-0.607	-2.02	4.703	-7.9513	0.899	0.538	3755	0
GO:0003922	GMP synthase (glutamine-hydrolyzing) activity	0.045%	-0.803	-7.405	3.799	-4.6349	0.859	0.542	3922	0
GO:0000286	alanine dehydrogenase activity	0.023%	-5.218	5.418	3.502	-3.0364	0.864	0.552	286	0
GO:0008911	lactaldehyde dehydrogenase activity	0.002%	-3.633	5.122	2.362	-2.482	0.858	0.553	8911	0
GO:0004124	cysteine synthase activity	0.045%	-3.69	-4.354	3.803	-5.5831	0.869	0.559	4124	0
GO:0004134	4-alpha-glucanotransferase activity	0.030%	7.231	1.881	3.624	-8.6984	0.854	0.56	4134	0
GO:0008878	glucose-1-phosphate adenylyltransferase activity	0.024%	6.43	2.92	3.533	-4.0875	0.845	0.564	8878	0
GO:0008964	phosphoenolpyruvate carboxylase activity	0.020%	-3.692	-4.482	3.451	-3.3136	0.862	0.564	8964	0
GO:0004612	phosphoenolpyruvate carboxykinase (ATP) activity	0.022%	null	null	3.485	-2.7121	0.861	0.887	8964	1
GO:0004616	phosphogluconate dehydrogenase (decarboxylating) activity	0.112%	-4.844	6.173	4.198	-5.4818	0.823	0.568	4616	0
GO:0008982	protein-N(PI)-phosphohistidine-sugar phosphotransferase activity	0.156%	6.294	3.98	4.343	-24.6575	0.777	0.568	8982	0
GO:0005351	sugar:proton symporter activity	0.050%	null	null	3.847	-10.1455	0.925	0.812	8982	1
GO:0004824	lysine-tRNA ligase activity	0.053%	-0.063	-7.142	3.872	-6.5903	0.851	0.571	4824	0
GO:0004075	biotin carboxylase activity	0.094%	-0.107	-7.062	4.122	-2.4982	0.853	0.573	4075	0
GO:0003938	IMP dehydrogenase activity	0.043%	-4.68	6.254	3.78	-3.5257	0.832	0.573	3938	0
GO:0003983	UTP:glucose-1-phosphate uridylyltransferase activity	0.031%	6.619	3.147	3.646	-3.3385	0.843	0.575	3983	0
GO:0004654	polyribonucleotide nucleotidyltransferase activity	0.035%	7.699	2.896	3.697	-9.1475	0.842	0.58	4654	0
GO:0004605	phosphatidate cytidylyltransferase activity	0.037%	7.897	2.877	3.711	-5.956	0.842	0.581	4605	0
GO:0003918	DNA topoisomerase type II (ATP-hydrolyzing) activity	0.138%	-2.333	-1.156	4.29	-7.3112	0.872	0.584	3918	0
GO:0004821	histidine-tRNA ligase activity	0.040%	0.059	-7.045	3.747	-3.6238	0.853	0.585	4821	0
GO:0005216	ion channel activity	0.624%	-0.752	4.597	4.944	-6.6111	0.922	0.586	5216	0
GO:0005247	voltage-gated chloride channel activity	0.059%	null	null	3.916	-2.6672	0.931	0.803	5216	1
GO:0004815	aspartate-tRNA ligase activity	0.043%	-0.302	-7.29	3.78	-4.1286	0.852	0.588	4815	0
GO:0004827	proline-tRNA ligase activity	0.048%	-0.06	-7.108	3.831	-4.7708	0.852	0.593	4827	0
GO:0004823	leucine-tRNA ligase activity	0.049%	0.012	-7.124	3.84	-3.4869	0.851	0.593	4823	0
GO:0004829	threonine-tRNA ligase activity	0.049%	-0.151	-7.194	3.84	-3.981	0.851	0.593	4829	0
GO:0004591	oxoglutarate dehydrogenase (succinyl-transferring) activity	0.033%	-4.107	4.91	3.662	-5.0929	0.835	0.595	4591	0
GO:0004739	pyruvate dehydrogenase (acetyl-transferring) activity	0.052%	null	null	3.865	-2.566	0.831	0.858	4591	1
GO:0004160	dihydroxy-acid dehydratase activity	0.041%	-2.845	-4.119	3.765	-10.0227	0.868	0.596	4160	0
GO:0004333	fumarate hydratase activity	0.044%	-2.267	-4.202	3.794	-2.4968	0.867	0.598	4333	0
GO:0004813	alanine-tRNA ligase activity	0.057%	-0.312	-7.346	3.904	-3.0708	0.85	0.599	4813	0
GO:0004645	phosphorylase activity	0.064%	7.293	1.69	3.952	-4.0714	0.848	0.604	4645	0
GO:0016154	pyrimidine-nucleoside phosphorylase activity	0.020%	5.712	1.556	3.445	-2.7665	0.854	0.613	16154	0
GO:0004362	glutathione-disulfide reductase activity	0.016%	-4.921	5.635	3.35	-16.4926	0.838	0.614	4362	0
GO:0004148	dihydrolipoyl dehydrogenase activity	0.052%	null	null	3.867	-11.4247	0.833	0.778	4362	1
GO:0015036	disulfide oxidoreductase activity	0.392%	null	null	4.741	-2.7784	0.829	0.703	4362	1
GO:0004791	thioredoxin-disulfide reductase activity	0.051%	null	null	3.853	-2.5862	0.828	0.837	4362	1
GO:0008839	4-hydroxy-tetrahydrodipicolinate reductase	0.039%	-4.023	4.892	3.736	-4.985	0.854	0.615	8839	0
GO:0004834	tryptophan synthase activity	0.069%	-2.327	-4.171	3.986	-3.8578	0.864	0.616	4834	0
GO:0004340	glucokinase activity	0.029%	6.464	3.196	3.61	-10.0146	0.837	0.616	4340	0
GO:0003872	6-phosphofructokinase activity	0.054%	null	null	3.883	-7.6583	0.831	0.763	4340	1
GO:0008948	oxaloacetate decarboxylase activity	0.037%	-2.772	-4.231	3.721	-2.8154	0.861	0.617	8948	0
GO:0008760	UDP-N-acetylglucosamine 1-carboxyvinyltransferase activity	0.038%	6.06	2.096	3.729	-6.9661	0.874	0.624	8760	0
GO:0004845	uracil phosphoribosyltransferase activity	0.044%	5.589	1.631	3.792	-4.799	0.848	0.644	4845	0
GO:0015450	P-P-bond-hydrolysis-driven protein transmembrane transporter activity	0.132%	-1.069	2.896	4.269	-26.2359	0.927	0.649	15450	0
GO:0008137	NADH dehydrogenase (ubiquinone) activity	0.303%	-4.527	5.784	4.63	-16.4487	0.828	0.66	8137	0
GO:0008863	formate dehydrogenase (NAD+) activity	0.041%	-4.24	5.289	3.76	-12.5659	0.834	0.66	8863	0
GO:0004073	aspartate-semialdehyde dehydrogenase activity	0.038%	null	null	3.728	-6.8626	0.835	0.703	8863	1
GO:0004731	purine-nucleoside phosphorylase activity	0.055%	6.264	1.648	3.888	-3.8305	0.846	0.67	4731	0
GO:0015408	ferric-transporting ATPase activity	0.009%	-2.317	2.047	3.121	-3.2438	0.885	0.676	15408	0
GO:0000155	phosphorelay sensor kinase activity	1.121%	7.049	2.545	5.198	-2.5885	0.797	0.678	155	0
GO:0008935	1,4-dihydroxy-2-naphthoyl-CoA synthase activity	0.013%	-2.671	-4.131	3.247	-2.8024	0.867	0.684	8935	0
GO:0008121	ubiquinol-cytochrome-c reductase activity	0.043%	-2.941	5.679	3.782	-6.9116	0.812	0.688	8121	0
GO:0009025	tagatose-bisphosphate aldolase activity	0.004%	-3.385	-4.272	2.738	-4.0411	0.872	0.698	9025	0

## Sheet: Tumor-adjacent buccal cancer vs. Tumor site
Supplementary Table 3. Over-represented GO terms as obtained using REVIGO (see Methods section)
The results represent molecular functions over represented when comparing differences in expression profiles of buccal and tumor samples.
term_ID	description	frequency	plot_X	plot_Y	plot_size	log10 p-value	uniqueness	dispensability	representative	eliminated
GO:0003735	structural constituent of ribosome	2.679%	0.554	-8.498	5.577	-139.326	0.905	0	3735	0
GO:0005525	GTP binding	1.783%	6.553	-1.998	5.4	-14.2812	0.793	0	5525	0
GO:0009055	electron carrier activity	1.275%	-6.68	-0.157	5.254	-3.3456	0.904	0	9055	0
GO:0046933	proton-transporting ATP synthase activity, rotational mechanism	0.325%	6.026	3.892	4.66	-8.2419	0.804	0	46933	0
GO:0046961	proton-transporting ATPase activity, rotational mechanism	0.048%	null	null	3.833	-5.9649	0.807	0.838	46933	1
GO:0047482	UDP-N-acetylmuramoyl-L-alanyl-D-glutamate-L-lysine ligase activity	0.001%	-1.703	0.018	2.114	-3.5074	0.886	0.016	47482	0
GO:0004365	glyceraldehyde-3-phosphate dehydrogenase (NAD+) (phosphorylating) activity	0.014%	-2.134	4.878	3.282	-5.063	0.866	0.02	4365	0
GO:0004634	phosphopyruvate hydratase activity	0.049%	2.433	5.609	3.84	-4.9694	0.827	0.021	4634	0
GO:0003899	DNA-directed 5'-3' RNA polymerase activity	0.467%	-3.399	-5.767	4.817	-6.6242	0.819	0.026	3899	0
GO:0016787	hydrolase activity	22.294%	-5.59	2.381	6.497	-3.6579	0.891	0.042	16787	0
GO:0048037	cofactor binding	5.599%	2.034	1.341	5.897	-7.3374	0.86	0.075	48037	0
GO:0003743	translation initiation factor activity	0.411%	3.927	-6.153	4.762	-8.6684	0.812	0.11	3743	0
GO:0005506	iron ion binding	1.548%	7.127	0.276	5.338	-4.458	0.839	0.178	5506	0
GO:0004315	3-oxoacyl-[acyl-carrier-protein] synthase activity	0.066%	-4.638	-4.458	3.966	-3.9014	0.811	0.194	4315	0
GO:0004322	ferroxidase activity	0.024%	-3.281	4.904	3.538	-4.2714	0.865	0.208	4322	0
GO:0003723	RNA binding	5.283%	4.933	-5.219	5.871	-20.6632	0.788	0.289	3723	0
GO:0004618	phosphoglycerate kinase activity	0.045%	-2.76	-6.271	3.799	-3.3243	0.826	0.345	4618	0
GO:0004149	dihydrolipoyllysine-residue succinyltransferase activity	0.021%	-4.964	-3.993	3.462	-3.2064	0.815	0.467	4149	0
GO:0003677	DNA binding	12.549%	4.689	-4.623	6.247	-3.8023	0.783	0.487	3677	0
GO:0005524	ATP binding	14.125%	5.913	-2.555	6.299	-3.7696	0.78	0.519	5524	0
GO:0003861	3-isopropylmalate dehydratase activity	0.064%	2.002	5.723	3.957	-3.8288	0.827	0.613	3861	0

## Sheet: Buccal healthy control vs. Tumor-adjacent buccal cancer
Supplementary Table 3. Over-represented GO terms as obtained using REVIGO (see Methods section)
The results represent molecular functions over represented when comparing differences in expression profiles of buccal and tumor samples.
term_ID	description	frequency	plot_X	plot_Y	plot_size	log10 p-value	uniqueness	dispensability	representative	eliminated
GO:0003715	transcription termination factor activity	0.143%	0.494	-2.28	4.254	-5.0303	0.969	0	3715	0
GO:0003735	structural constituent of ribosome	2.679%	0.754	-6.18	5.577	-256.999	0.969	0	3735	0
GO:0003824	catalytic activity	65.827%	0.621	-8.24	6.967	-3.9663	0.989	0	3824	0
GO:0005525	GTP binding	1.783%	0.264	2.83	5.4	-17.2312	0.926	0	5525	0
GO:0046933	proton-transporting ATP synthase activity, rotational mechanism	0.325%	6.1	2.238	4.66	-13.3462	0.812	0	46933	0
GO:0046961	proton-transporting ATPase activity, rotational mechanism	0.048%	null	null	3.833	-8.619	0.828	0.838	46933	1
GO:0004129	cytochrome-c oxidase activity	0.208%	null	null	4.466	-5.3254	0.745	0.779	46933	1
GO:0008861	formate C-acetyltransferase activity	0.011%	-5.328	-2.862	3.207	-5.7729	0.85	0.019	8861	0
GO:0004347	glucose-6-phosphate isomerase activity	0.048%	-1.735	-0.546	3.826	-2.7902	0.912	0.021	4347	0
GO:0004634	phosphopyruvate hydratase activity	0.049%	-5.941	3.108	3.84	-6.241	0.906	0.021	4634	0
GO:0004148	dihydrolipoyl dehydrogenase activity	0.052%	6.664	-3.688	3.867	-10.5339	0.82	0.022	4148	0
GO:0008137	NADH dehydrogenase (ubiquinone) activity	0.303%	null	null	4.63	-10.4589	0.804	0.718	4148	1
GO:0004775	succinate-CoA ligase (ADP-forming) activity	0.059%	1.775	6.538	3.923	-5.8414	0.868	0.022	4775	0
GO:0048037	cofactor binding	5.599%	-0.353	-3.955	5.897	-4.4288	0.951	0.075	48037	0
GO:0003743	translation initiation factor activity	0.411%	2.737	3.936	4.762	-6.9118	0.934	0.11	3743	0
GO:0004654	polyribonucleotide nucleotidyltransferase activity	0.035%	-4.633	-5.961	3.697	-5.6616	0.839	0.145	4654	0
GO:0009011	starch synthase activity	0.019%	-3.186	-4.235	3.434	-2.8509	0.885	0.149	9011	0
GO:0004799	thymidylate synthase activity	0.031%	-5.158	-1.814	3.641	-2.8625	0.883	0.154	4799	0
GO:0003984	acetolactate synthase activity	0.074%	-3.03	-5.827	4.018	-3.6824	0.878	0.162	3984	0
GO:0042586	peptide deformylase activity	0.054%	3.551	0.873	3.88	-3.9973	0.908	0.176	42586	0
GO:0005506	iron ion binding	1.548%	-3.174	1.486	5.338	-4.4649	0.944	0.178	5506	0
GO:0004354	glutamate dehydrogenase (NADP+) activity	0.001%	4.108	-6.152	2.049	-3.1418	0.849	0.186	4354	0
GO:0003676	nucleic acid binding	21.226%	-1.893	4.156	6.475	-8.1994	0.933	0.188	3676	0
GO:0016966	nitric oxide reductase activity	0.002%	4.194	-4.153	2.489	-5.0707	0.816	0.196	16966	0
GO:0050304	nitrous-oxide reductase activity	0.002%	null	null	2.433	-2.8443	0.817	0.81	16966	1
GO:0050421	nitrite reductase (NO-forming) activity	0.006%	null	null	2.953	-5.0568	0.808	0.858	16966	1
GO:0004460	L-lactate dehydrogenase (cytochrome) activity	0.005%	5.054	-3.647	2.846	-6.168	0.836	0.205	4460	0
GO:0003842	1-pyrroline-5-carboxylate dehydrogenase activity	0.024%	6.184	-3.67	3.521	-4.7162	0.839	0.226	3842	0
GO:0004739	pyruvate dehydrogenase (acetyl-transferring) activity	0.052%	6.597	-2.922	3.865	-5.7938	0.815	0.237	4739	0
GO:0004591	oxoglutarate dehydrogenase (succinyl-transferring) activity	0.033%	null	null	3.662	-3.7732	0.818	0.858	4739	1
GO:0004784	superoxide dismutase activity	0.070%	5.973	-4.478	3.991	-5.7133	0.83	0.242	4784	0
GO:0000104	succinate dehydrogenase activity	0.090%	5.632	-3.503	4.102	-4.3153	0.855	0.251	104	0
GO:0004748	ribonucleoside-diphosphate reductase activity, thioredoxin disulfide as acceptor	0.070%	6.07	-4.931	3.996	-3.6095	0.83	0.251	4748	0
GO:0004618	phosphoglycerate kinase activity	0.045%	-5.378	-5.407	3.799	-3.8473	0.854	0.288	4618	0
GO:0003723	RNA binding	5.283%	1.203	3.623	5.871	-27.4896	0.923	0.289	3723	0
GO:0004017	adenylate kinase activity	0.064%	-4.235	-6.289	3.956	-3.4389	0.851	0.35	4017	0
GO:0003872	6-phosphofructokinase activity	0.054%	-5.736	-4.87	3.883	-2.8042	0.852	0.354	3872	0
GO:0004071	aspartate-ammonia ligase activity	0.006%	0.763	6.353	2.946	-3.9947	0.876	0.377	4071	0
GO:0008935	1,4-dihydroxy-2-naphthoyl-CoA synthase activity	0.013%	-6.038	3.294	3.247	-5.0376	0.901	0.386	8935	0
GO:0004819	glutamine-tRNA ligase activity	0.021%	0.946	6.789	3.467	-4.4377	0.865	0.405	4819	0
GO:0004149	dihydrolipoyllysine-residue succinyltransferase activity	0.021%	-5.331	-2.88	3.462	-4.9379	0.84	0.42	4149	0
GO:0004742	dihydrolipoyllysine-residue acetyltransferase activity	0.020%	null	null	3.443	-3.5338	0.836	0.772	4149	1
GO:0015129	lactate transmembrane transporter activity	0.015%	6.88	2.015	3.317	-3.675	0.907	0.435	15129	0
GO:0003989	acetyl-CoA carboxylase activity	0.094%	0.108	6.823	4.12	-4.2129	0.866	0.448	3989	0
GO:0009034	tryptophanase activity	0.002%	-5.409	3.023	2.408	-4.5823	0.907	0.457	9034	0
GO:0004616	phosphogluconate dehydrogenase (decarboxylating) activity	0.112%	5.431	-5.029	4.198	-5.5559	0.81	0.458	4616	0
GO:0004315	3-oxoacyl-[acyl-carrier-protein] synthase activity	0.066%	-5.549	-3.13	3.966	-4.4722	0.843	0.467	4315	0
GO:0008879	glucose-1-phosphate thymidylyltransferase activity	0.026%	-4.661	-5.731	3.568	-3.7341	0.841	0.477	8879	0
GO:0008959	phosphate acetyltransferase activity	0.012%	-6.264	-2.414	3.237	-3.0903	0.849	0.48	8959	0
GO:0047473	D-alanine-poly(phosphoribitol) ligase activity	0.004%	1.107	6.849	2.8	-3.9284	0.873	0.486	47473	0
GO:0003677	DNA binding	12.549%	-2.634	4.655	6.247	-4.9535	0.919	0.487	3677	0
GO:0004781	sulfate adenylyltransferase (ATP) activity	0.046%	-4.871	-5.528	3.814	-4.9247	0.837	0.494	4781	0
GO:0004075	biotin carboxylase activity	0.094%	0.757	6.584	4.122	-3.4881	0.862	0.505	4075	0
GO:0005524	ATP binding	14.125%	-0.766	3.275	6.299	-8.3595	0.918	0.519	5524	0
GO:0004332	fructose-bisphosphate aldolase activity	0.050%	-5.544	3.131	3.851	-3.2076	0.897	0.548	4332	0
GO:0004829	threonine-tRNA ligase activity	0.049%	0.227	6.578	3.84	-4.2205	0.86	0.559	4829	0
GO:0004375	glycine dehydrogenase (decarboxylating) activity	0.041%	4.83	-5.675	3.764	-3.0399	0.823	0.569	4375	0
GO:0003938	IMP dehydrogenase activity	0.043%	5.121	-4.637	3.78	-3.5848	0.818	0.573	3938	0
GO:0003918	DNA topoisomerase type II (ATP-hydrolyzing) activity	0.138%	1.644	0.449	4.29	-3.8577	0.858	0.584	3918	0
GO:0003917	DNA topoisomerase type I activity	0.084%	null	null	4.074	-3.4309	0.899	0.886	3918	1
GO:0003899	DNA-directed 5'-3' RNA polymerase activity	0.467%	-4.931	-4.931	4.817	-4.7113	0.819	0.592	3899	0
GO:0008448	N-acetylglucosamine-6-phosphate deacetylase activity	0.023%	3.204	0.735	3.519	-3.8944	0.91	0.617	8448	0
GO:0015450	P-P-bond-hydrolysis-driven protein transmembrane transporter activity	0.132%	6.715	2.137	4.269	-2.8057	0.893	0.649	15450	0
GO:0008121	ubiquinol-cytochrome-c reductase activity	0.043%	6.538	-1.217	3.782	-4.1716	0.765	0.688	8121	0
GO:0008959	phosphate acetyltransferase activity	0.024%	-6.322	2.212	4.047	-3.5574	0.841	0.517	8959	0
GO:0004654	polyribonucleotide nucleotidyltransferase activity	0.043%	-6.019	5.14	4.309	-3.9376	0.816	0.525	4654	0
GO:0004609	phosphatidylserine decarboxylase activity	0.030%	1.488	-6.541	4.153	-2.6739	0.899	0.528	4609	0
GO:0004616	phosphogluconate dehydrogenase (decarboxylating) activity	0.120%	5.366	6.267	4.753	-2.8303	0.842	0.538	4616	0
GO:0003993	acid phosphatase activity	0.068%	2.034	-4.565	4.51	-3.1976	0.922	0.539	3993	0
GO:0004124	cysteine synthase activity	0.058%	1.269	-6.672	4.441	-5.2545	0.902	0.554	4124	0
GO:0005381	iron ion transmembrane transporter activity	0.241%	-4.384	-4.725	5.057	-5.5318	0.889	0.573	5381	0
GO:0008982	protein-N(PI)-phosphohistidine-sugar phosphotransferase activity	0.710%	-6.803	1.276	5.526	-8.0458	0.699	0.592	8982	0
GO:0004829	threonine-tRNA ligase activity	0.047%	0.614	-3.013	4.351	-2.6903	0.918	0.597	4829	0
GO:0008863	formate dehydrogenase (NAD+) activity	0.122%	4.603	5.569	4.762	-10.6463	0.813	0.609	8863	0
GO:0008955	peptidoglycan glycosyltransferase activity	0.034%	-4.243	3.273	4.201	-3.3169	0.857	0.619	8955	0
GO:0004591	oxoglutarate dehydrogenase (succinyl-transferring) activity	0.036%	4.404	5.372	4.23	-2.8559	0.826	0.624	4591	0
GO:0015450	P-P-bond-hydrolysis-driven protein transmembrane transporter activity	0.157%	-4.645	-4.587	4.872	-18.7791	0.891	0.629	15450	0
GO:0009384	N-acylmannosamine kinase activity	0.008%	-6.135	5.478	3.579	-5.1893	0.804	0.666	9384	0
GO:0008137	NADH dehydrogenase (ubiquinone) activity	0.693%	5.22	5.999	5.516	-6.7575	0.823	0.691	8137	0
