# Supplementary material for: Increased virulence of the oral microbiome in oral squamous cell carcinoma revealed by metatranscriptome analyses
Source: Int J Oral Sci. 2018 Nov 12;10(4):32. doi: 10.1038/s41368-018-0037-7 (PMC6232154; doi:10.1038/s41368-018-0037-7)
Supplement: Supplementary file 11 — Supplementary Table 4 [file 41368_2018_37_MOESM11_ESM.xls]

## Sheet: Common to all comparisons
Supplementary Table 4. GO enrichment analysis for the metatranscriptome profiles of the oral microbiome associated with cancer status. Over-represented Molecular Functions
Molecular functions over-represented in all of the comparisons, regardless of cancer status.
13 common elements in "PT vs CT", "PT vs PB" and "CB vs PB":
structural constituent of ribosome
GTP binding
proton-transporting ATP synthase activity, rotational mechanism
proton-transporting ATPase activity, rotational mechanism
phosphopyruvate hydratase activity
DNA-directed 5'-3' RNA polymerase activity
cofactor binding
translation initiation factor activity
iron ion binding
RNA binding
phosphoglycerate kinase activity
3-oxoacyl-[acyl-carrier-protein] synthase activity
dihydrolipoyllysine-residue succinyltransferase activity

## Sheet: In more than one comparison
Supplementary Table 4. GO enrichment analysis for the metatranscriptome profiles of the oral microbiome associated with cancer status. Over-represented Molecular Functions
Molecular functions over-represented in more than one of the comparisons.
51 common elements in "PT vs CT" and "CB vs PB":	15 common elements in "PT vs PB" and "CB vs PB":	16 common elements in "PT vs CT" and "PT vs PB":
structural constituent of ribosome	structural constituent of ribosome	structural constituent of ribosome
GTP binding	GTP binding	GTP binding
proton-transporting ATP synthase activity, rotational mechanism	proton-transporting ATP synthase activity, rotational mechanism	electron carrier activity
cytochrome-c oxidase activity	proton-transporting ATPase activity, rotational mechanism	proton-transporting ATP synthase activity, rotational mechanism
proton-transporting ATPase activity, rotational mechanism	phosphopyruvate hydratase activity	proton-transporting ATPase activity, rotational mechanism
glucose-6-phosphate isomerase activity	DNA-directed 5'-3' RNA polymerase activity	glyceraldehyde-3-phosphate dehydrogenase (NAD+) (phosphorylating) activity
phosphopyruvate hydratase activity	cofactor binding	phosphopyruvate hydratase activity
acetyl-CoA carboxylase activity	translation initiation factor activity	DNA-directed 5'-3' RNA polymerase activity
DNA-directed 5'-3' RNA polymerase activity	iron ion binding	cofactor binding
cofactor binding	3-oxoacyl-[acyl-carrier-protein] synthase activity	translation initiation factor activity
translation initiation factor activity	RNA binding	iron ion binding
N-acetylglucosamine-6-phosphate deacetylase activity	phosphoglycerate kinase activity	ferroxidase activity
formate C-acetyltransferase activity	dihydrolipoyllysine-residue succinyltransferase activity	RNA binding
glutamate dehydrogenase (NADP+) activity	DNA binding	phosphoglycerate kinase activity
starch synthase activity	ATP binding	3-oxoacyl-[acyl-carrier-protein] synthase activity
iron ion binding		dihydrolipoyllysine-residue succinyltransferase activity
nitrous-oxide reductase activity
nitrite reductase (NO-forming) activity
acetolactate synthase activity
superoxide dismutase activity
succinate dehydrogenase activity
N-acylmannosamine kinase activity
RNA binding
phosphoglycerate kinase activity
acid phosphatase activity
fructose-bisphosphate aldolase activity
succinate-CoA ligase (ADP-forming) activity
3-oxoacyl-[acyl-carrier-protein] synthase activity
dihydrolipoyllysine-residue succinyltransferase activity
phosphate acetyltransferase activity
aspartate-ammonia ligase activity
tryptophanase activity
D-alanine-poly(phosphoribitol) ligase activity
dihydrolipoyllysine-residue acetyltransferase activity
cysteine synthase activity
phosphogluconate dehydrogenase (decarboxylating) activity
protein-N(PI)-phosphohistidine-sugar phosphotransferase activity
biotin carboxylase activity
IMP dehydrogenase activity
polyribonucleotide nucleotidyltransferase activity
DNA topoisomerase type II (ATP-hydrolyzing) activity
threonine-tRNA ligase activity
oxoglutarate dehydrogenase (succinyl-transferring) activity
pyruvate dehydrogenase (acetyl-transferring) activity
dihydrolipoyl dehydrogenase activity
6-phosphofructokinase activity
P-P-bond-hydrolysis-driven protein transmembrane transporter activity
NADH dehydrogenase (ubiquinone) activity
formate dehydrogenase (NAD+) activity
1,4-dihydroxy-2-naphthoyl-CoA synthase activity
ubiquinol-cytochrome-c reductase activity

## Sheet: Exclusively in one of the comparisons
Supplementary Table 4. GO enrichment analysis for the metatranscriptome profiles of the oral microbiome associated with cancer status. Over-represented Molecular Functions
Molecular functions over-represented in just one of the comparisons.
95 elements included exclusively in "PT vs CT":	3 elements included exclusively in "PT vs PB":	19 elements included exclusively in "CB vs PB":
phosphorelay response regulator activity	UDP-N-acetylmuramoyl-L-alanyl-D-glutamate-L-lysine ligase activity	transcription termination factor activity
transporter activity	hydrolase activity	catalytic activity
triose-phosphate isomerase activity	3-isopropylmalate dehydratase activity	thymidylate synthase activity
glucosamine-6-phosphate deaminase activity		peptide deformylase activity
dCTP deaminase activity		nucleic acid binding
protein binding		nitric oxide reductase activity
translation elongation factor activity		L-lactate dehydrogenase (cytochrome) activity
heme binding		1-pyrroline-5-carboxylate dehydrogenase activity
ribonuclease P activity		ribonucleoside-diphosphate reductase activity, thioredoxin disulfide as acceptor
biotin synthase activity		adenylate kinase activity
nitrate reductase activity		glutamine-tRNA ligase activity
5-methyltetrahydropteroyltriglutamate-homocysteine S-methyltransferase activity		lactate transmembrane transporter activity
transketolase activity		glucose-1-phosphate thymidylyltransferase activity
methionine adenosyltransferase activity		sulfate adenylyltransferase (ATP) activity
GMP reductase activity		glycine dehydrogenase (decarboxylating) activity
metalloexopeptidase activity		DNA topoisomerase type I activity
single-stranded DNA binding		phosphatidylserine decarboxylase activity
ketol-acid reductoisomerase activity		iron ion transmembrane transporter activity
phosphatidylglycerol-membrane-oligosaccharide glycerophosphotransferase activity		peptidoglycan glycosyltransferase activity
transferase activity, transferring acyl groups
transferase activity, transferring alkyl or aryl (other than methyl) groups
phosphoenolpyruvate-protein phosphotransferase activity
FMN binding
guanylate kinase activity
acetate kinase activity
pyruvate kinase activity
ribose phosphate diphosphokinase activity
homoserine kinase activity
inorganic diphosphatase activity
hydroxymethylglutaryl-CoA synthase activity
sirohydrochlorin cobaltochelatase activity
N-acylglucosamine-6-phosphate 2-epimerase activity
lactoylglutathione lyase activity
5S rRNA binding
deoxyribose-phosphate aldolase activity
(R,R)-butanediol dehydrogenase activity
asparagine-tRNA ligase activity
adenylosuccinate synthase activity
tRNA (guanine-N7-)-methyltransferase activity
enoyl-[acyl-carrier-protein] reductase (NADH) activity
2,3,4,5-tetrahydropyridine-2,6-dicarboxylate N-succinyltransferase activity
adenine phosphoribosyltransferase activity
acyl-[acyl-carrier-protein]-UDP-N-acetylglucosamine O-acyltransferase activity
phosphoglycerate mutase activity
phosphoglucomutase activity
phosphoglucosamine mutase activity
glutamate-ammonia ligase activity
propanediol dehydratase activity
L-lactate dehydrogenase activity
N-acetylneuraminate lyase activity
pyruvate oxidase activity
formate-tetrahydrofolate ligase activity
L-malate dehydrogenase activity
malate dehydrogenase (decarboxylating) (NADP+) activity
alcohol dehydrogenase (NAD) activity
glucose-6-phosphate dehydrogenase activity
homoserine dehydrogenase activity
UDP-N-acetylmuramate-L-alanine ligase activity
peptidyl-prolyl cis-trans isomerase activity
GMP synthase (glutamine-hydrolyzing) activity
alanine dehydrogenase activity
lactaldehyde dehydrogenase activity
4-alpha-glucanotransferase activity
glucose-1-phosphate adenylyltransferase activity
phosphoenolpyruvate carboxylase activity
phosphoenolpyruvate carboxykinase (ATP) activity
sugar:proton symporter activity
lysine-tRNA ligase activity
UTP:glucose-1-phosphate uridylyltransferase activity
phosphatidate cytidylyltransferase activity
histidine-tRNA ligase activity
ion channel activity
voltage-gated chloride channel activity
aspartate-tRNA ligase activity
proline-tRNA ligase activity
leucine-tRNA ligase activity
dihydroxy-acid dehydratase activity
fumarate hydratase activity
alanine-tRNA ligase activity
phosphorylase activity
pyrimidine-nucleoside phosphorylase activity
glutathione-disulfide reductase activity
disulfide oxidoreductase activity
thioredoxin-disulfide reductase activity
4-hydroxy-tetrahydrodipicolinate reductase
tryptophan synthase activity
glucokinase activity
oxaloacetate decarboxylase activity
UDP-N-acetylglucosamine 1-carboxyvinyltransferase activity
uracil phosphoribosyltransferase activity
aspartate-semialdehyde dehydrogenase activity
purine-nucleoside phosphorylase activity
ferric-transporting ATPase activity
phosphorelay sensor kinase activity
tagatose-bisphosphate aldolase activity
