# Supplementary material for: Increased virulence of the oral microbiome in oral squamous cell carcinoma revealed by metatranscriptome analyses
Source: Int J Oral Sci. 2018 Nov 12;10(4):32. doi: 10.1038/s41368-018-0037-7 (PMC6232154; doi:10.1038/s41368-018-0037-7)
Supplement: Supplementary file 12 — Supplementary Table 5 [file 41368_2018_37_MOESM12_ESM.xls]

## Sheet: Number of homologs identified as up-regulated
Supplementary Table 5. Up-regulated putative virulence factors. Genes identified as up-regulated virulence factors based on VFDB homology.
Number of putative VF identified as up-regulated regardles of their phylogenetic origin.
PT [tumor site]; CT [tumor-matched corresponding healthy site]; PB [tumor-adjacent buccal]; CB [buccal healthy control].
		CT vs PT	PB vs PT	CB vs PB
Gene name	Function
acfB	accessory colonization factor AcfB	0	0	1
acpXL	Acyl carrier protein acpXL	0	2	10
ahpC	AhpC	2	4	20
algA	mannose-1-phosphate guanylyltransferase-mannose-6-phosphate isomerase	1	0	1
algC	phosphomannomutase-phosphoglucomutase	1	1	1
algI	membrane bound O-acyl transferase, MBOAT family protein	2	0	3
algP-algR3	alginate regulatory protein AlgP	0	0	2
algU	alternative ECF subfamily sigma factor	0	0	1
algW	Peptidase S1 and S6, chymotrypsin-Hap	0	0	3
aprA	metalloprotease	0	0	1
argK	phaseolotoxin-insensitive ornithine carbamoyltransferase	0	0	2
atl	bifunctional autolysin precursor	0	0	3
aut	hypothetical protein	0	0	3
BC5267	Glycosyltransferase	0	0	2
BCE_5384	NAD dependent epimerase-dehydratase family protein	0	0	1
BCE_5397	capsular polysaccharide biosynthesis protein	0	0	3
bopD	sugar-binding transcriptional regulator, LacI family	1	2	2
bsh	conjugated bile acid hydrolase	0	0	1
bvgA	virulence factors transcription regulator	0	0	1
bvgS	virulence sensor protein	2	0	3
C8J_1079	hypothetical protein	0	0	1
C8J_1089	hypothetical protein	0	0	1
C8J_1330	hypothetical protein	0	0	1
cap5B	capsular polysaccharide biosynthesis protein Cap5B	0	0	1
cap5F	capsular polysaccharide biosynthesis protein Cap5F	0	0	1
cap8L	capsular polysaccharide synthesis enzyme Cap8L	0	0	1
cap8M	capsular polysaccharide synthesis enzyme Cap8M	0	0	1
capA	hypothetical protein	0	0	2
capD	gamma-glutamyltranspeptidase	2	0	2
capL	hypothetical protein	0	0	1
capM	hypothetical protein	0	0	2
cbrA	achromobactin-binding periplasmic protein precursor	0	0	1
cbrB	achromobactin transport system permease protein CbrB	0	0	2
cbrC	achromobactin transport system permease protein CbrC	0	0	2
cbrD	ABC transporter	0	0	1
ccmC	heme exporter protein CcmC	0	0	2
ccmE	cytochrome c-type biogenesis protein CcmE	0	0	2
ccmF	cytochrome C-type biogenesis protein CcmF	0	0	2
cdsC	outer membrane secretion protein Q	3	0	2
cdsN	type III secretion system ATPase	0	1	1
CFF8240_1415	D,D-heptose 1,7-bisphosphate phosphatase	0	0	1
cheA	two-component sensor histidine kinase CheA	0	0	1
cheY	Chemotaxis response regulator CheY	0	0	4
chuU	putative permease of iron compound ABC transport system	0	0	4
chuW	coproporphyrinogen III oxidase	0	0	1
CLK_2301	transporter, HlyC-CorC family	0	0	1
clpV1	type VI secretion ATPase, ClpV1 family	6	3	7
cpbA	LPXTG cell wall surface protein, Cna protein B-type domain	2	4	2
CPF_0439	CBS-transporter associated domain protein	0	0	2
cppA	hypothetical protein	0	0	5
CPR_1786	hemolysin A	0	0	1
cps2L	glucose-1-phosphate thymidylyltransferase	0	0	1
cpsA	putative capsular polysaccharide biosynthesis glycosyltransferase	1	1	7
cpsB	phosphatidate cytidylyltransferase	0	0	2
cpsC	teichoic acid biosynthesis protein, putative	1	0	1
cpsG	MurB family protein	2	0	2
cpsJ	ABC transporter, ATP-binding protein	0	0	1
cpsK	ABC transporter, permease protein	0	0	2
cpsM	polysaccharide biosynthesis protein CpsMV	0	0	2
cpsY	transcriptional regulator CpsY	0	0	2
csgA	major curlin subunit precursor	0	0	1
csgF	curli production assembly-transport component	0	0	1
csrA	global regulator CsrA	0	0	4
CTC00586	hemolysin III	0	0	1
cylA	hypothetical protein	0	0	1
cylG	cylG protein	2	0	13
cysC1	adenylylsulfate kinase	0	0	1
ddrA	daunorubicin resistance ATP-binding protein DrrA	3	6	22
ddrB	hypothetical protein	0	0	1
devR-dosR	two-component system response regulator	2	1	9
eap-map	truncated map-w protein	0	0	1
ebp	Peptidoglycan-binding LysM	0	0	2
eno	Enolase, putative	0	1	9
entC	isochorismate synthase, entC	0	0	1
entF	enterobactin synthase subunit F	0	0	1
eps2	exopolysaccharide biosynthesis protein, glycosyltransferase	0	0	1
epsE	general secretion pathway protein E	1	0	6
esaA	hypothetical protein	1	0	1
essA	hypothetical protein	0	0	1
essC	hypothetical protein	0	1	1
esxA	ESAT-6 family virulence protein	0	0	1
esxB	10 kDa culture filtrate antigen esxB	0	0	1
exbD	biopolymer transport protein	0	0	1
exsB	exoenzyme S synthesis protein B	0	0	1
fabZ	beta-hydroxyacyl-acyl-carrier-protein dehydratase FabZ	0	2	9
fadE14	FadE14	0	0	1
fagA	putative iron transport membrane protein	0	0	2
fagC	putative iron ABC transport system, ATP-binding protein	0	0	8
fbp	fibronectin-binding protein	0	0	1
fbpA	fibronectin-fibrinogen binding protein, putative	0	0	1
fbpC	Fe3+ ions import ATP-binding protein fbpC	6	2	12
fepB	ferric enterobactin enterochelin binding protein; periplasmic component	0	0	2
fepC	ATP-binding component of ferric enterobactin transport	0	0	2
fimB	Fimbrial chaperone protein	0	0	1
fimC	FimC	0	0	1
fimU	type 4 fimbrial biogenesis protein FimU	0	0	1
flaG	putative flagellar protein	0	0	2
flgA	flagellar basal body P-ring biosynthesis protein	0	0	1
flgB	flagellar basal-body rod protein	0	0	3
flgD	basal-body rod modification protein FlgD	0	0	2
flgH	flagellar L-ring protein precursor	0	0	1
flgM	anti-sigma28 factor FlgM	0	0	1
flgR	acetoacetate metabolism regulatory protein AtoC	0	0	1
fliA	flagellar biosynthesis sigma factor FliA	0	0	2
fliC	flagellin domain protein	0	1	1
fliE	flagellar hook-basal body complex protein FliE	0	0	1
fliF	flagellar M-ring protein	0	1	2
fliG	flagellar motor protein	0	0	1
fliH	flagellar assembly protein	0	0	1
fliI	flagellum-specific ATP synthase FliI	0	1	4
fliO	flagellar protein FliO	0	0	1
fliQ	flagellar biosynthetic protein FliQ	0	0	2
fliR	flagellar biosynthetic protein FliR	0	0	1
fliS	flagellar protein FliS	0	0	2
fliT	flagellar protein FliT	0	0	1
fliY	flagellar motor switch protein fliY	0	0	1
flrA	polar flagellar protein FlaK	1	0	1
fptA	outer membrane ferripyoverdine receptor	0	0	1
fpvA	ferrichrome-iron receptor Ferric hydroxamate uptakeFerric hydroxamate receptor	1	0	2
gacA	response regulator GacA	0	0	1
gacS	GacS sensor kinase protein	2	0	2
galE	UDP-glucose 4-epimerase	0	0	1
galU	glucosephosphate uridylyltransferase	0	0	1
geh	glycerol ester hydrolase	0	0	2
glnA1	glutamine synthetase, type I GlnA1	0	0	2
gmd	GDP-mannose 4,6-dehydratase	0	0	1
gmhA	phosphoheptose isomerase	0	0	1
groEL	chaperonin GroEL	0	0	6
gtaB	UTP--glucose-1-phosphate uridylyltransferase	0	0	1
gtrB	bactoprenol glucosyl transferase	1	0	3
hcnC	FAD dependent oxidoreductase	1	0	1
hdtS	putative acyltransferase	0	0	2
hemA	glutamyl-tRNA reductase	0	0	2
hemB	Porphobilinogen synthase	0	0	2
hemC	porphobilinogen deaminase	0	0	1
hemH	ferrochelatase	0	0	1
hemN	coproporphyrinogen III oxidase	3	1	2
hemY	HemY protein	0	0	1
hisF2	imidazole glycerol phosphate synthase subunit HisF	0	0	3
hisH2	glutamine amidotransferase	0	0	2
hitC	ABC transporter related	7	9	40
hlyB	hemolysin secretion protein HlyB	0	2	2
hlyD	hemolysin D	0	0	1
hlyIII	hemolysin III	0	0	2
hmuU	Iron-related transport system membrane protein	5	3	1
hopAJ2	type III effector HopAJ2	0	0	3
htrA-degP	serine protease	1	0	1
htrB	lipid A biosynthesis lauroyl acyltransferase	0	0	1
hxuB	heme-hemopexin-binding protein B	0	0	1
icaD	intercellular adhesion protein D	0	0	1
ipaH	hypothetical protein	0	0	1
iroN	Siderophore receptor IroN	0	0	2
irp6C	putative iron ABC transport system, ATP-binding protein	0	0	2
irtA	hypothetical ABC transporter ATP-binding protein	0	0	1
irtB	hypothetical protein	0	1	2
kasB	beta-ketoacyl synthase	2	7	5
kdkA	3-deoxy-D-manno-octulosonic-acid kinase	0	0	1
kdsA	2-dehydro-3-deoxyphosphooctonate aldolase	0	0	1
kdsB	3-deoxy-manno-octulosonate cytidylyltransferase	0	0	2
kdtA	3-deoxy-D-manno-octulosonic-acid transferase	2	0	1
kpsF	arabinose-5-phosphate isomerase	0	0	2
lap	hypothetical protein	0	2	1
lasA	LasA protease precursor	0	0	1
letA	Legionella transmission activator LetA	0	0	2
letS	sensory box histidine kinase-response regulator	1	0	1
leuD	3-isopropylmalate dehydratase small subunit	0	0	4
lgt	prolipoprotein diacylglyceryl transferase	1	0	4
licC	LicC protein	1	0	2
licD	lic-1 operon protein	0	0	1
lidL	TPR repeat protein	2	0	4
lisK	two-component sensor histidine kinase	3	1	2
lisR	two-component response regulator	0	0	1
lmb	metal binding lipoprotein	1	0	1
lpeA	manganese ABC transporter substrate-binding protein	0	0	1
lpxB	lipid-A-disaccharide synthase	1	0	1
lpxC	UDP-3-0-acyl N-acetylglucosamine deacetylase	0	0	2
lpxD	UDP-3-O-3-hydroxymyristoyl] glucosamine N-acyltransferase	2	0	2
lpxH	UDP-2,3-diacylglucosamine hydrolase	0	0	1
lpxK	tetraacyldisaccharide 4'-kinase	1	0	2
luxS	S-ribosylhomocysteinase	0	0	1
lysA	diaminopimelate decarboxylase lysA	1	0	1
lytR	membrane-bound transcriptional regulator LytR	2	1	2
manB	probable phosphomannomutase	1	2	6
mbtI	anthranilate synthase component I	0	0	4
mce1A	MCE-family protein mce1A	0	0	1
mf2	putative DNase similar to mitogenic factor, phage associated	0	1	1
mgtB	hypothetical protein	3	4	11
mip	macrophage infectivity potentiator	0	0	2
mlsA2	Type I modular polyketide synthase	0	0	1
MMAR_1757	hypothetical protein	0	0	1
motB	flagellar motor protein	0	0	1
mprA	two component transcriptional regulator, winged helix family	1	0	15
mrsA-glmM	predicted phosphomannomutase	0	1	2
msbA	lipid A export ATP-binding protein MsbA	11	5	14
msbB2	lipid A biosynthesis KDO2-lauroyl-lipid IVA acyltransferase	0	0	1
mucB	negative regulator for alginate biosynthesis MucB	0	0	1
mucP	membrane-associated zinc metalloprotease	2	0	1
mycP2	alanine and proline rich membrane-anchored mycosin	0	0	1
nanI	putative exo-alpha-sialidase	0	0	2
napA	neutrophil activating protein napA bacterioferritin	0	0	1
narI	respiratory nitrate reductase, gamma subunit	0	0	1
narK2	integral membrane nitrite extrusion protein NarK3	0	0	2
nuc	staphylococcal nuclease	0	0	2
nuoG	NADH dehydrogenase subunit G	2	0	1
oppA	hypothetical protein	4	1	1
oppF	oligopeptide ABC transporter, permease component	4	4	10
orfM	putative deoxyribonucleotide triphosphate pyrophosphatase	0	0	2
orfN	putative group 4 glycosyl transferase	0	0	1
PA0073	probable ATP-binding component of ABC transporter	1	0	1
PA14_01070	hypothetical protein	2	0	2
PA3157	probable acetyltransferase	1	0	2
panC	pantoate--beta-alanine ligase	0	0	1
panD	L-aspartate 1-decarboxylase	0	0	5
papX	PapX protein	0	0	1
pchC	pyochelin biosynthetic protein PchC	0	0	1
pchD	2,3-dihydroxybenzoate-AMP ligase	0	0	5
pchI	ABC transporter, permease-ATP-binding protein, putative	0	0	1
pdhB	pyruvate dehydrogenase	0	0	6
peb1	probable ABC-type amino-acid transporter periplasmic solute-binding protein	0	0	1
PFL_6086	hypothetical protein	0	0	1
pgi	glucose-6-phosphate isomerase	0	0	3
phoP	putative DNA-binding response regulator PhoP	1	0	6
phoR	two component system response phosphate sensor kinase, PhoR	1	0	4
phzB1	probable phenazine biosynthesis protein	0	0	1
phzD1	phenazine biosynthesis protein PhzD	0	0	1
phzG1	probable pyrodoxamine 5'-phosphate oxidase	0	0	1
pilJ	type IV pili methyl-accepting chemotaxis transducer PilJ	0	0	1
pilK	Protein-glutamate O-methyltransferase	0	0	1
pilL	putative type IV pilus operon lipoprotein	0	0	1
pilN	type 4 fimbrial biogenesis protein PilN	0	0	1
pilR	two component, sigma54 specific, transcriptional regulator, Fis family	2	1	3
pilT2	twitching motility protein PilT	0	0	1
pilZ	Type IV pilus assembly PilZ	0	0	1
pks15-1	polyketide synthase	0	0	3
PLES_19091	UDP-glucose-GDP-mannose dehydrogenase-like protein	0	0	1
plr-gapA	glyceraldehyde-3-phosphate dehydrogenase	1	0	12
ppkA	serine-threonine protein kinase PpkA	0	1	3
ppsC	PHENOLPTHIOCEROL SYNTHESIS TYPE-I POLYKETIDE SYNTHASE PPSC	0	1	1
proC	pyrroline-5-carboxylate reductase ProC	1	1	1
prrA	two component response transcriptional regulatory protein PrrA	0	0	1
psaA	Manganese-Zinc ABC transporter substrate-binding lipoprotein precursor, putative	0	0	2
pspA	Surface protein pspA precursor	0	0	6
PSPA7_0154	hypothetical protein	0	0	1
PSPA7_0155	hypothetical protein	0	0	1
PSPA7_1979	imidazole glycerol phosphate synthase subunit HisF	0	0	1
purC	phosphoribosylaminoimidazole-succinocarboxamide synthase	0	0	1
pvdD	Amino acid adenylation	1	0	3
pvdF	hypothetical protein	0	0	1
pvdI	pyoverdine synthetase I	0	0	1
pvdJ	thermophilic carboxylesterase Est2	0	0	2
pvdM	peptidase M19 renal dipeptidase	0	0	1
pvdY	hypothetical protein	0	0	2
relA	GTP pyrophosphokinase	4	1	2
rfaD	ADP-L-glycero-D-manno-heptose-6-epimerase	0	0	2
rfbA-1	glucose-1-phosphate thymidylyltransferase	0	0	1
rfbD	dTDP-4-dehydrorhamnose reductase	0	0	1
rgpC	polysaccharide ABC transporter membrane-spanning protein	0	0	1
rgpD	ABC-type lipopolysaccharide transport system, ATPase component, putative	0	0	1
rgpG	putative glycosyl transferase N-acetylglucosaminyltransferase, RgpG	0	0	2
rib	surface protein Rib	0	25	14
rmlB	dTDP-glucose 4,6-dehydratase	1	1	3
rmlC	dTDP-6-deoxy-D-xylo-4-hexulose-3,5-epimerase	1	0	1
rpoS	stationary phase specific sigma factor RpoS	0	0	1
rtxB	RtxB protein	1	0	4
SAS0139	capsular polysaccharide synthesis enzyme	0	0	2
SaurJH9_0150	UDP-N-acetylglucosamine 2-epimerase	0	0	1
secA2	preprotein translocase subunit SecA	3	4	5
shdA	host colonisation factor ShdA	0	0	1
shuV	putative ATP-binding component of hemin transport system	0	0	1
sigA-rpoV	RNA polymerase sigma factor	2	2	6
sigF	RNA polymerase sigma factor SigF	0	0	3
sitB	Iron transport protein, ATP-binding component	0	1	3
sitC	iron transport protein inner membrane component	0	1	1
sitD	SitD protein	0	0	5
slrA	peptidyl-prolyl cis-trans isomerase, cyclophilin-type	0	0	5
SMU322c	UTP--glucose-1-phosphate uridylyltransferase	0	0	3
sodA	Mn]-superoxide dismutase	0	1	10
sodCI	superoxide dismutase precursor	0	0	1
SP_0353	capsular polysaccharide biosynthesis protein Cps4H	1	0	1
speJ	putative exotoxin superantigen	0	0	1
SPH_0460	UDP-N-acetyl-D-mannosamine transferase	0	0	1
srtC	putative fimbrial associated sortase-like protein	1	0	1
SSA_1512	hypothetical protein	0	0	1
SSA_2219	UDP-glucose 4-epimerase, putative	0	0	2
SSA_2220	Galactosyltransferase, putative	0	0	1
SSP0061	capsular polysaccharide synthesis protein	0	0	1
sspA	surface protein D	0	0	2
sspC	cysteine protease	0	0	2
SSU98_0579	Glycosyltransferases involved in cell wall biogenesis	0	0	1
staB	hypothetical protein	0	0	1
STER_1057	Polysaccharide Transporter, PST family	0	0	1
STER_1070	Capsular polysaccharide biosynthesis protein	0	0	2
STER_1438	Glycosyltransferase involved in cell wall biogenesis	0	0	1
STER_1442	Glycosyltransferase involved in cell wall biogenesis	0	0	1
STER_1443	Membrane protein involved in the export of polysaccharides	0	0	1
stp	protein phosphatase PrpC	0	0	2
tadA	tight adherence protein A	0	0	1
tig-ropA	trigger factor	1	0	4
trpD	anthranilate phosphoribosyltransferase	0	0	2
tuf	translation elongation factor Tu	1	12	2
tviC	Vi polysaccharide biosynthesis protein, epimerase	0	0	1
ureA	urease alpha subunit	0	0	5
ureB	urease	0	0	2
ureF	hypothetical protein	0	0	3
ureI	urease accessory protein UreI	0	0	3
vasG	clpB protein	1	8	2
vasH	sigma-54 dependent transcriptional regulator	0	0	1
vctC	catechol siderophore ABC transporter, ATP-binding protein	0	0	1
vctD	vibriobactin and enterobactin ABC transporter, permease protein	0	0	2
vgrG-1	vgrG protein	0	0	1
virR	DNA-binding response regulator	0	0	6
virS	sensor histidine kinase	0	0	5
viuB	vibriobactin utilization protein ViuB	0	0	1
waaA-kdtA	hypothetical protein	0	0	1
wbfB	WbfB protein	1	0	1
wza	putative polysaccharide export protein YccZ precursor	2	0	2
wzb	Protein tyrosine phosphatase	0	0	1
wzd	polysaccharide export protein, MPA1 family	0	0	1
ybtQ	inner membrane ABC-transporter YbtQ	3	3	2
YE105_C0309	putative two-component response regulator	0	0	3
YE105_C1500	Mannose-1-phosphate guanylytransferase, ManC protein	0	0	1
YPA_2067	histidine transport system permease protein HisQ	0	0	1
YPTS_0347	type III secretion system ATPase	0	0	1
YPZ3_0220	putative two-component response regulator	0	0	1
yscN	type III secretion system ATPase	0	1	3
		145	143	793
Total number of differentially expressed genes		35404	40541	41421
Fraction of differentially expressed genes that were identified as putative virulence factors		0.409558	0.352729	1.91449

## Sheet: Up-regulated virulence factors
Supplementary Table 5. Up-regulated putative virulence factors. Functions of the genes identified as up-regulated virulence factors based on VFDB homology in the different comparisons.
PT [tumor site]; CT [tumor-matched corresponding healthy site]; PB [tumor-adjacent buccal]; CB [buccal healthy control].
CT vs PT	PB vs PT	CB vs PB
3-deoxy-D-manno-octulosonic-acid transferase	3-oxoacyl-acyl carrier protein synthase II	2-alkenal reductase
3-oxoacyl-acyl-carrier-protein] synthase 2	60 kDa chaperonin Protein Cpn60 groEL protein Heat shock protein B	23-dihydroxybenzoate-AMP ligase
ABC transporter ATP-binding protein	ABC transporter ATP-binding protein	3-deoxy-8-phosphooctulonate synthase
ABC transporter ATP-binding protein MsbA	ABC transporter ATP-binding-permease protein	3-deoxy-D-manno-octulosonate cytidylyltransferase
ABC transporter ATP-binding-permease protein	ABC transporter related	3-deoxy-D-manno-octulosonic-acid kinase
ABC transporter related	acyl carrier protein	3-deoxy-D-manno-octulosonic-acid transferase
adhesin	AhpC	3-isopropylmalate dehydratase small subunit
alginate biosynthesis protein AlgI	aldehyde-alcohol dehydrogenase protein	3-oxoacyl-acyl carrier protein synthase II
alginate o-acetyltransferase AlgI	alkyl hydroperoxide reductase	60 kDa chaperonin
alkyl hydroperoxide reductase C protein AhpC	alkyl hydroperoxide reductase C protein AhpC	ABC transporter ATP-binding protein
alkylhydroperoxide reductase	alkylhydroperoxide reductase	ABC transporter ATP-binding-permease protein
ATPase AAA family protein	alpha-hemolysin translocation ATP-binding protein HlyB	ABC transporter permease protein
bactoprenol glucosyl transferase	beta-hydroxyacyl-acyl-carrier-protein dehydratase FabZ	ABC transporter permease-ATP-binding protein putative
C5A peptidase precursor	C5A peptidase precursor	ABC transporter related
C5a peptidase precursor	cell division FtsK-SpoIIIE	ABC-type lipopolysaccharide transport system ATPase component putative
capsular polysaccharide biosynthesis protein CapD	chaperone	ABC-type lipopolysaccharide transport system permease component putative
capsular polysaccharide biosynthesis protein Cps4H	chemotaxis protein CheV	accessory colonization factor AcfB
cell division FtsK-SpoIIIE	clpB protein	acetoacetate metabolism regulatory protein AtoC
chaperone	coproporphyrinogen III oxidase	achromobactin transport system permease protein CbrC
chemotaxis protein methyltransferase CheR	coronafacic acid polyketide synthase I	acyl carrier protein
clpB protein	CshA-like fibrillar surface protein A	adenylylsulfate kinase
CMP-N-acetylneuraminic acid synthetase	daunorubicin resistance ABC transporter ATP-binding subunit	ADP-L-glycero-D-manno-heptose-6-epimerase
conserved putative lipopolysaccharide biosynthesis protein	daunorubicin resistance ABC transporter ATPase subunit	AhpC
coproporphyrinogen III oxidase	daunorubicin-DIM-transport ATP-binding protein ABC transporter DrrA	AIDA autotransporter-like protein
coproporphyrinogen oxidase oxygen-independent coproporphyrinogen-III oxidase	dTDP-glucose 46-dehydratase	alanine and proline rich membrane-anchored mycosin
coronafacic acid polyketide synthase I	elongation factor Tu	aldehyde-alcohol dehydrogenase protein
Cps19aG	Enolase putative	alginate O-acetylation protein AlgI
cwp66 homolog-N-acetylmuramoyl-L-alanine amidase	exopolysaccharide biosynthesis protein	alginate regulatory protein AlgP
daunorubicin resistance ABC transporter ATP-binding subunit	Fe3+ ions import ATP-binding protein fbpC	alkyl hydroperoxide reductase
daunorubicin resistance ABC transporter ATPase subunit	Filamentous hemagglutinin-adhesin	alkyl hydroperoxide reductase C protein AhpC
DegT-DnrJ-EryC1-StrS aminotransferase	flagellar basal body rod protein FlgG	alkylhydroperoxide reductase
diaminopimelate decarboxylase	flagellar biosynthetic protein	alpha-hemolysin translocation ATP-binding protein HlyB
DNA-binding response regulator	flagellar MS-ring protein	alternative ECF subfamily sigma factor
DTDP-4-keto-6-deoxyglucose-35-epimerase putative	flagellar protein export ATPase FliI	anthranilate phosphoribosyltransferase
dTDP-glucose 46-dehydratase	flagellin type B	anthranilate synthase component I
exopolysaccharide biosynthesis protein sugar transferase	GDP-mannose 46-dehydratase	anti-sigma28 factor FlgM
extracellular enterotoxin type G precursor	glycosyl transferase	arabinose-5-phosphate isomerase
extracellular matrix binding protein	Glycosyltransferase involved in cell wall biogenesis	aspartate 1-decarboxylase
Extracellular polysaccharide biosynthesis	Glycosyltransferase putative	aspartate 1-decarboxylase precursor
FAD dependent oxidoreductase	hyaluronidase	aspartate 1-decarboxylase precursor PanD
Fe3+ ions import ATP-binding protein fbpC	hypothetical protein	aspartate alpha-decarboxylase
Fibronectin-binding protein	iron ABC transporter permease	ATP-binding component of ABC transporter
Filamentous hemagglutinin-adhesin	Iron transport protein ATP-binding component	ATP-binding component of ferric enterobactin transport
FKBP-type peptidyl-prolyl cis-trans isomerase trigger factor	Iron-related transport system membrane protein	beta-hydroxyacyl-acyl-carrier-protein dehydratase FabZ
FlrA sigma-54-dependent transcriptional activator	iron-uptake permease ATP-binding protein	bifunctional autolysin
gamma-glutamyltranspeptidase pxo2-55	Iron III ABC transporter ATP-binding protein	bifunctional autolysin precursor
general secretion pathway protein E	lipid A export ATP-binding protein MsbA	biopolymer transport protein
glyceraldehyde-3-phosphate dehydrogenase	lipoyltransferase and lipoate-protein ligase family protein	capsular polysaccharide biosynthesis protein Cap5B
glycosyl transferase	LPXTG cell wall surface protein Cna protein B-type domain	capsular polysaccharide biosynthesis protein Cap5F
glycosyl transferase group 2 family protein	Magnesium transport ATPase P-type 2	capsular polysaccharide biosynthesis protein Cps4H
Glycosyltransferase involved in cell wall biogenesis	mannose-6-phosphate isomerase	capsular polysaccharide synthesis enzyme
GTP pyrophosphokinase	membrane-bound transcriptional regulator LytR	capsular polysaccharide synthesis enzyme Cap5L
GTP pyrophosphokinase RelA	MRP	capsular polysaccharide synthesis enzyme Cap8L
hypothetical protein	mycolic acid synthase PcaA	capsular polysaccharide synthesis enzyme Cap8M
hypothetical protein	oligopeptide ABC transporter permease component	capsular polysaccharide synthesis protein
immunoglobulin A1 protease	oligoribonuclease	capsule biosynthesis protein capa pxo2-56
intercellular adhesion protein A glucosaminyltransferase	Outer membrane protein	carbon storage regulator
Internalin A	phosphoglucosamine mutase	CBS-transporter associated domain protein
iron ABC transporter permease	Phosphomannomutase	chaperonin GroEL
iron-compound ABC transporter iron-compound-binding protein	phosphomannomutase	chemotaxis protein CheA
iron-regulated protein FrpC	polybeta-D-mannuronate C5 epimerase precursor	chemotaxis protein CheY
Iron-related transport system membrane protein	polyketide synthase	clpB protein
Iron III ABC transporter ATP-binding protein	pppGpp synthetase I SpoT-RelA	coproporphyrinogen III oxidase
Legionella transmission sensor LetS	preprotein translocase subunit SecA	curli production assembly-transport component
lic-1 operon protein	probable phosphomannomutase	cylG protein
lipid A ABC exporter fused ATPase and inner membrane subunits MsbA	protein kinase	cytochrome c-type biogenesis protein CcmE
lipid A export ATP-binding protein MsbA	putative DNase similar to mitogenic factor phage associated	daunorubicin resistance ABC transporter ATP-binding subunit
lipid A export ATP-binding-permease protein	Putative filamentous hemagglutinin-adhesin	daunorubicin resistance ABC transporter ATPase subunit
lipid-A-disaccharide synthase	putative permease of iron compound ABC transport system	daunorubicin resistance ATP-binding protein
lipopolysaccharide biosynthesis protein	putative pilin	daunorubicin resistance ATP-binding protein DrrA
lipopolysaccharide biosynthesis protein	pyrroline-5-carboxylate reductase	daunorubicin-DIM-transport ATP-binding protein ABC transporter DrrA
LPXTG cell wall surface protein Cna protein B-type domain	RNA polymerase sigma factor	DD-heptose 17-bisphosphate phosphatase
LvhD4	sensor histidine kinase	diaminobutyrate--2-oxoglutarate aminotransferase
membrane-associated zinc metalloprotease	Sialic acid synthase	diaminopimelate decarboxylase
membrane-bound transcriptional regulator LytR	SitC	DNA-binding response regulator PhoP
multi-sensor hybrid histidine kinase	SodA	DrrA
MurB family protein	ss-14-galactosyltransferase	drugs-transport transmembrane ATP-binding protein ABC transporter
N-acetyl neuramic acid synthetase NeuB	streptococcal pyrogenic exotoxin B	dTDP-4-dehydrorhamnose reductase
N-acetylneuraminic acid synthetase	sugar-binding transcriptional regulator LacI family	dTDP-6-deoxy-D-xylo-4-hexulose-35-epimerase
NADH dehydrogenase I chain G NuoG NADH- ubiquinone oxidoreductase chain G	surface array protein	dTDP-glucose 46-dehydratase
NADH dehydrogenase subunit G	surface protein Rib	dTDP-glucose-46-dehydratase
non-ribosomal peptide synthetase	surface-associated protein CshB	elastin binding protein
oligopeptide ABC transporter oligopeptide-binding protein	Transcriptional regulator	elongation factor Tu
oligopeptide ABC transporter permease component	translation elongation factor Tu	enolase
outer membrane capsular polysaccharide transport protein	transmembrane ATP-binding protein ABC transporter	Enolase putative
outer membrane ferripyoverdine receptor	two component sigma54 specific transcriptional regulator Fis family	enterobactin synthase subunit F
outer membrane secretion protein Q	two-component system response regulator	ESAT-6 family virulence protein
PEP-utilizing enzyme mobile domain protein	type III secretion system ATPase	exo-alpha-sialidase
Peptide arylation enzyme	type IV pili twitching motility protein PilT	exoenzyme S synthesis protein B
phenolpthiocerol synthesis type-I polyketide synthase ppsA	type IV pilin structural subunit	exopolysaccharide biosynthesis protein
phosphomannomutase	type VI secretion ATPase ClpV1 family	exopolysaccharide biosynthesis protein glycosyltransferase
phosphomannose isomerase	UDP-galactopyranose mutase	FAD dependent oxidoreductase
Pilus assembly protein PilQ	UDP-glucose 4-epimerase	FadE14
pppGpp synthetase I SpoT-RelA	UDP-N-acetylglucosamine 46-dehydratase	Fe3+ ions import ATP-binding protein fbpC
probable acetyltransferase	UDP-N-acetylglucosamine acyltransferase	ferric enterobactin binding protein periplasmic component
probable ATP-binding component of ABC transporter	undecaprenyl diphosphate synthase	ferric enterobactin enterochelin binding protein periplasmic component
probable phosphomannomutase	VirB10	ferrochelatase
pseudogene haemoglobin receptor		fibronectin-binding protein
putative ClpA-B-type chaperone		FimB
putative fatty-acid-CoA ligase FADD22		FimC
Putative filamentous hemagglutinin-adhesin		FKBP-type peptidyl-prolyl cis-trans isomerase trigger factor
putative iron ABC transport system ATP-binding protein		flagellar assembly protein
putative membrane-associated zinc metalloprotease		flagellar basal body L-ring protein
putative polysaccharide export protein YccZ precursor		flagellar basal body P-ring biosynthesis protein
putative UDP-galactose--lipooligosaccharide galactosyltransferase		flagellar basal body rod modification protein
pyochelin synthetase		flagellar basal body rod protein
pyrroline-5-carboxylate reductase ProC		flagellar basal-body rod protein FlgB
RgpFc protein		flagellar biosynthesis initiation of hook assembly
RgpG		flagellar biosynthesis protein
RNA polymerase sigma factor		flagellar biosynthetic protein FliQ
RTX toxin transporter		flagellar hook-basal body protein FliE
SecA DEAD domain protein		flagellar M-ring protein
SecA DEAD-like protein		flagellar motor protein
Secreted polysaccharide polymerase		flagellar motor switch protein
sensor histidine kinase-response regulator GacS		flagellar protein export ATPase FliI
Serine protease		flagellar protein FliO
Sialic acid synthase		flagellar protein FliS
sigma54 specific transcriptional regulator Fis family		Flagellin-like
sortase family protein		flagellum-specific ATP synthase
Sortase-like protein putative		fused lipid transporter subunits of ABC superfamily membrane component-ATP-binding component
streptococcal C5a peptidase		Galactosyltransferase putative
streptococcal pyrogenic exotoxin B		gamma-glutamyltranspeptidase
streptococcal surface protein B		GDP-mannose 46-dehydratase
Streptopain precursor		general secretion pathway protein E
sugar-binding transcriptional regulator LacI family		global regulator CsrA
surface protein PspC		glucose-1-phosphate thymidylyltransferase
surface-associated protein CshB		glucose-1-phosphate uridylyltransferase
teichoic acid biosynthesis protein putative		glucose-6-phosphate isomerase
tetraacyldisaccharide 4'-kinase		glutamine amidotransferase
TonB receptor-related protein		glutamine synthetase
TonB-dependent siderophore receptor putative		Glutamyl-tRNA reductase
TPR repeat protein		Glyceraldehyde 3-phosphate dehydrogenase putative
translation elongation factor Tu		glyceraldehyde-3-phosphate dehydrogenase
transporter HlyC-CorC family		glyceraldehyde-3-phosphate dehydrogenase type I
two-component response regulator PilR		glycerol ester hydrolase
two-component system response phosphate regulon transcriptional regulator PhoP		Glycosyltransferase
two-component system response phosphate sensor kinase PhoR		Glycosyltransferase involved in cell wall biogenesis
two-component system response regulator		GTP pyrophosphokinase
type 4 fimbrial biogenesis protein PilB		heme exporter protein CcmC
type II and III secretion system protein		heme-hemopexin-binding protein B
type III secretion system ATPase		hemolysin A
type VI secretion ATPase ClpV1 family		hemolysin B
UDP-3-O-3-hydroxymyristoyl] glucosamine N-acyltransferase		hemolysin III
UDP-bacillosamine synthetase		histidine transport system permease protein HisQ
UDP-galactopyranose mutase		hypothetical protein
UDP-N-acetylglucosamine 2-epimerase		I57 family staphostatin B
UDP-N-acetylglucosamine acyltransferase		imidazole glycerol phosphate synthase subunit HisF
undecaprenyl diphosphate synthase		imidazole glycerol phosphate synthase subunit HisF
vacuolating cytotoxin A		integral membrane nitrite extrusion protein NarK3
virulence sensor protein		intercellular adhesion protein D
WbfB protein		iron transport protein ATP-binding component
yersiniabactin non-ribosomal peptide synthetase		iron transport protein inner membrane component
zinc metalloprotease ZmpB putative		iron-manganese transport system inner membrane protein SitB
Zn-porter lipoprotein putative		Iron-related transport system membrane protein
		iron-utilization ATP-binding protein hFbpC
		Iron III ABC transporter ATP-binding protein
		isochorismate synthase entC
		L-glutamine synthetase
		Legionella transmission activator LetA
		lic-1 operon protein
		LicC protein
		lipase
		lipid A biosynthesis KDO2-lauroyl-lipid IVA acyltransferase
		lipid A biosynthesis lauroyl acyltransferase
		lipid A export ATP-binding protein MsbA
		lipid A export ATP-binding-permease protein
		lipid-A-disaccharide synthase
		lipopolysaccharide choline phosphotransferase
		LPXTG cell wall surface protein Cna protein B-type domain
		lysophosphatidic acid acyltransferase LptA
		macrophage infectivity potentiator
		magnesium-translocating P-type ATPase
		major curlin subunit precursor
		manganese ABC transporter substrate-binding lipoprotein Adhesin B Saliva-binding protein
		Manganese-Zinc ABC transporter substrate-binding lipoprotein precursor putative
		Mannose-1-phosphate guanylytransferase ManC protein
		MAP domain protein
		MCE-family protein mce1A
		Membrane protein involved in the export of polysaccharides
		membrane-associated Zn-dependent proteases 1
		membrane-bound transcriptional regulator LytR
		Metal ABC transporter substrate-binding lipoprotein precursor
		methyl-accepting chemotaxis sensory transducer
		methyltransferase PilK
		Mn- superoxide dismutase
		motility sigma factor FliA
		MurB family protein
		mycobacterial persistence regulator MprA
		NAD dependent epimerase-dehydratase family protein
		NADH dehydrogenase subunit G
		negative regulator for alginate biosynthesis MucB
		nitrate-nitrite transporter protein
		oligopeptide ABC transporter oligopeptide-binding protein
		oligopeptide ABC transporter permease component
		outer membrane ferripyoverdine receptor
		outer membrane secretion protein Q
		pantoate--beta-alanine ligase
		PapX protein
		Peptidase M10A and M12B matrixin and adamalysin
		peptide synthase
		Peptidoglycan-binding LysM
		peptidyl-prolyl cis-trans isomerase
		peptidyl-prolyl cis-trans isomerase cyclophilin-type
		Periplasmic binding protein
		phaseolotoxin-insensitive ornithine carbamoyltransferase
		phenazine biosynthesis protein PhzD
		phosphatidate cytidylyltransferase
		phosphoheptose isomerase
		phosphomannomutase
		phosphomannomutase-phosphoglucomutase
		phosphomannose isomerase
		phosphopyruvate hydratase
		phosphoribosylaminoimidazole-succinocarboxamide synthase
		polar flagellar protein FlaK
		polyketide synthase
		polysaccharide biosynthesis protein CpsMV
		polysaccharide export protein MPA1 family
		Polysaccharide Transporter PST family
		porphobilinogen deaminase
		Porphobilinogen synthase
		porphyrin biosynthesis protein
		predicted phosphomannomutase
		probable ABC-type amino-acid transporter periplasmic solute-binding protein
		probable acetyltransferase
		probable antibiotic resistance efflux protein
		probable ATP-binding component of ABC transporter
		probable hemolysin
		probable phenazine biosynthesis protein
		probable phosphomannomutase
		probable pyridoxamine 5'-phosphate oxidase
		prolipoprotein diacylglyceryl transferase
		Protein tyrosine phosphatase
		proteinase
		putative ABC transporter protein
		putative acyltransferase
		putative alkylhydroperoxidase C
		putative ATP-binding component of hemin transport system
		putative bactoprenol glucosyl transferase
		putative deoxyribonucleotide triphosphate pyrophosphatase
		putative dipeptidase precursor
		putative DNA-binding response regulator PhoP
		putative exotoxin superantigen
		putative glycosyl transferase N-acetylglucosaminyltransferase RgpG
		putative group 4 glycosyl transferase
		putative iron ABC transport system ATP-binding protein
		putative iron transport membrane protein
		putative iron transporter ATP-binding protein
		putative laminin adhesion
		putative oxygen independent coproporphyrinogen III oxidase
		putative permease of iron compound ABC transport system
		putative pilus retraction protein
		putative polysaccharide export protein YccZ precursor
		putative pyoverdine synthetase F
		putative serine-threonine protein kinase
		putative two-component response regulator
		putative two-component system response regulator
		putative type IV pilus operon lipoprotein
		PvdJ3
		pyochelin biosynthesis protein PchD
		pyochelin biosynthetic protein PchC
		pyrroline-5-carboxylate reductase ProC
		pyruvate dehydrogenase E1 component beta subunit
		PYRUVATE DEHYDROGENASE E1 COMPONENT BETA SUBUNIT
		Pyruvate dehydrogenase E1 component betasubunit
		pyruvate dehydrogenase E1 component subunit beta
		Pyruvate dehydrogenase lipoamide beta chain
		respiratory nitrate reductase subunit gamma
		response regulator in two-component regulatory system with PhoQ transcribes genes expressed under low Mg+ concentration OmpR family
		response regulator mprA
		response regulator with CheY-like receiver domain and winged-helix DNA-binding domain
		RNA polymerase sigma factor RpoS
		RNA polymerase sigma factor SigF
		RTX toxin transporter
		RtxB protein
		S-ribosylhomocysteinase
		salicylate synthase MbtI
		SecA DEAD domain protein
		sensor histidine kinase PhoR
		sensor histidine kinase-response regulator GacS
		sensor-response regulator hybrid
		sensory box histidine kinase-response regulator
		serine protease HtrA
		serine protease V8 protease glutamyl endopeptidase
		serine-threonine protein kinase PpkA
		serine-threonine protein phosphatase family protein
		sigma factor MysA
		sigma-54 dependent transcriptional regulator
		SitD protein
		Sortase-like protein putative
		staphylolytic protease preproenzyme LasA
		starvation-inducible DNA-binding protein Dps
		streptococcal phage DNase1
		sugar transferase probable phospho-glucosyltransferase
		sugar-binding transcriptional regulator LacI family
		superoxide dismutase Mn
		superoxide dismutase precursor
		Surface protein pspA precursor
		surface protein Rib
		teichoic acid biosynthesis protein putative
		tetraacyldisaccharide 4'-kinase
		thermonuclease
		thermophilic carboxylesterase Est2
		Three-deoxy-D-manno-octulosonic-acid transferase domain protein
		tight adherence protein A
		TonB-dependent outer membrane siderophore receptor protein
		TonB-dependent siderophore receptor
		transcriptional regulator CpsY
		translocase
		transmembrane ATP-binding protein ABC transporter
		transport system permease protein
		transporter HlyC-CorC family
		trigger factor
		two component response transcriptional regulatory protein MprA
		Two Component Sigma-54 Specific Transcriptional Regulator Fis family
		two component system response phosphate sensor kinase PhoR
		two component system transcriptional regulator devR
		two component transcriptional regulator LuxR family
		Two component transcriptional regulatory protein
		two-component response transcriptional regulatory protein PrrA
		two-component sensor histidine kinase
		two-component system response phosphate regulon transcriptional regulator PhoP
		two-component system response phosphate sensor kinase PhoR
		two-component system response regulator
		two-component transcriptional regulatory protein DevR
		type 4 fimbrial biogenesis protein FimU
		type 4 fimbrial biogenesis protein PilN
		type 4 fimbrial biogenesis protein PilZ
		Type I modular polyketide synthase
		type III effector HopAJ2
		type III secretion system ATPase
		type III secretion system ATPase
		type VI secretion ATPase ClpV1 family
		UDP-23 diacylglucosamine hydrolase
		UDP-3-0-acyl N-acetylglucosamine deacetylase
		UDP-3-O-3-hydroxymyristoyl glucosamine N-acyltransferase
		UDP-3-O-3-hydroxymyristoyl] N-acetylglucosamine deacetylase
		UDP-glucose 4-epimerase
		UDP-glucose 4-epimerase putative
		UDP-glucose-GDP-mannose dehydrogenase-like protein
		UDP-N-acetyl-D-mannosamine transferase
		UDP-N-acetylglucosamine 2-epimerase
		undecaprenyl diphosphate synthase
		urea transporter
		urease
		urease accessory protein ureF
		urease alpha subunit
		urease subunit alpha
		UTP--glucose-1-phosphate uridylyltransferase
		vgrG protein
		Vi polysaccharide biosynthesis protein epimerase
		vibriobactin and enterobactin ABC transporter permease protein
		vibriobactin utilization protein ViuB
		virulence factors transcription regulator
		virulence sensor protein
		WbfB protein
		YplQ

## Sheet: Frequency
Supplementary Table 5. Up-regulated putative virulence factors. Genes identified as up-regulated virulence factors based on VFDB homology.
Frequency of putative VF identified as up-regulated regardles of their phylogenetic origin. In red are frequencies higher than 3 times the observed in other comparisons.
PT [tumor site]; CT [tumor-matched corresponding healthy site]; PB [tumor-adjacent buccal]; CB [buccal healthy control].
		CT vs PT	PB vs PT	CB vs PB
Gene	Function
esxB	10 kDa culture filtrate antigen esxB	0	0	0.126103
kdsA	2-dehydro-3-deoxyphosphooctonate aldolase	0	0	0.126103
pchD	2,3-dihydroxybenzoate-AMP ligase	0	0	0.630517
kdkA	3-deoxy-D-manno-octulosonic-acid kinase	0	0	0.126103
kdtA	3-deoxy-D-manno-octulosonic-acid transferase	1.37931	0	0.126103
kdsB	3-deoxy-manno-octulosonate cytidylyltransferase	0	0	0.252207
leuD	3-isopropylmalate dehydratase small subunit	0	0	0.504414
cbrD	ABC transporter	0	0	0.126103
hitC	ABC transporter related	4.82759	6.29371	5.04414
cpsJ	ABC transporter, ATP-binding protein	0	0	0.126103
cpsK	ABC transporter, permease protein	0	0	0.252207
pchI	ABC transporter, permease-ATP-binding protein, putative	0	0	0.126103
rgpD	ABC-type lipopolysaccharide transport system, ATPase component, putative	0	0	0.126103
acfB	accessory colonization factor AcfB	0	0	0.126103
flgR	acetoacetate metabolism regulatory protein AtoC	0	0	0.126103
cbrB	achromobactin transport system permease protein CbrB	0	0	0.252207
cbrC	achromobactin transport system permease protein CbrC	0	0	0.252207
cbrA	achromobactin-binding periplasmic protein precursor	0	0	0.126103
acpXL	Acyl carrier protein acpXL	0	1.3986	1.26103
cysC1	adenylylsulfate kinase	0	0	0.126103
rfaD	ADP-L-glycero-D-manno-heptose-6-epimerase	0	0	0.252207
ahpC	AhpC	1.37931	2.7972	2.52207
mycP2	alanine and proline rich membrane-anchored mycosin	0	0	0.126103
algP-algR3	alginate regulatory protein AlgP	0	0	0.252207
algU	alternative ECF subfamily sigma factor	0	0	0.126103
pvdD	Amino acid adenylation	0.689655	0	0.37831
trpD	anthranilate phosphoribosyltransferase	0	0	0.252207
mbtI	anthranilate synthase component I	0	0	0.504414
flgM	anti-sigma28 factor FlgM	0	0	0.126103
kpsF	arabinose-5-phosphate isomerase	0	0	0.252207
fepC	ATP-binding component of ferric enterobactin transport	0	0	0.252207
gtrB	bactoprenol glucosyl transferase	0.689655	0	0.37831
flgD	basal-body rod modification protein FlgD	0	0	0.252207
fabZ	beta-hydroxyacyl-acyl-carrier-protein dehydratase FabZ	0	1.3986	1.13493
kasB	beta-ketoacyl synthase	1.37931	4.8951	0.630517
atl	bifunctional autolysin precursor	0	0	0.37831
exbD	biopolymer transport protein	0	0	0.126103
BCE_5397	capsular polysaccharide biosynthesis protein	0	0	0.37831
STER_1070	Capsular polysaccharide biosynthesis protein	0	0	0.252207
cap5B	capsular polysaccharide biosynthesis protein Cap5B	0	0	0.126103
cap5F	capsular polysaccharide biosynthesis protein Cap5F	0	0	0.126103
SP_0353	capsular polysaccharide biosynthesis protein Cps4H	0.689655	0	0.126103
SAS0139	capsular polysaccharide synthesis enzyme	0	0	0.252207
cap8L	capsular polysaccharide synthesis enzyme Cap8L	0	0	0.126103
cap8M	capsular polysaccharide synthesis enzyme Cap8M	0	0	0.126103
SSP0061	capsular polysaccharide synthesis protein	0	0	0.126103
vctC	catechol siderophore ABC transporter, ATP-binding protein	0	0	0.126103
CPF_0439	CBS-transporter associated domain protein	0	0	0.252207
groEL	chaperonin GroEL	0	0	0.75662
cheY	Chemotaxis response regulator CheY	0	0	0.504414
vasG	clpB protein	0.689655	5.59441	0.252207
bsh	conjugated bile acid hydrolase	0	0	0.126103
chuW	coproporphyrinogen III oxidase	0	0	0.126103
hemN	coproporphyrinogen III oxidase	2.06897	0.699301	0.252207
csgF	curli production assembly-transport component	0	0	0.126103
cylG	cylG protein	1.37931	0	1.63934
sspC	cysteine protease	0	0	0.252207
ccmE	cytochrome c-type biogenesis protein CcmE	0	0	0.252207
ccmF	cytochrome C-type biogenesis protein CcmF	0	0	0.252207
CFF8240_1415	D,D-heptose 1,7-bisphosphate phosphatase	0	0	0.126103
ddrA	daunorubicin resistance ATP-binding protein DrrA	2.06897	4.1958	2.77427
lysA	diaminopimelate decarboxylase lysA	0.689655	0	0.126103
virR	DNA-binding response regulator	0	0	0.75662
rfbD	dTDP-4-dehydrorhamnose reductase	0	0	0.126103
rmlC	dTDP-6-deoxy-D-xylo-4-hexulose-3,5-epimerase	0.689655	0	0.126103
rmlB	dTDP-glucose 4,6-dehydratase	0.689655	0.699301	0.37831
eno	Enolase, putative	0	0.699301	1.13493
entF	enterobactin synthase subunit F	0	0	0.126103
esxA	ESAT-6 family virulence protein	0	0	0.126103
exsB	exoenzyme S synthesis protein B	0	0	0.126103
eps2	exopolysaccharide biosynthesis protein, glycosyltransferase	0	0	0.126103
hcnC	FAD dependent oxidoreductase	0.689655	0	0.126103
fadE14	FadE14	0	0	0.126103
fbpC	Fe3+ ions import ATP-binding protein fbpC	4.13793	1.3986	1.51324
fepB	ferric enterobactin enterochelin binding protein; periplasmic component	0	0	0.252207
fpvA	ferrichrome-iron receptor Ferric hydroxamate uptakeFerric hydroxamate receptor	0.689655	0	0.252207
hemH	ferrochelatase	0	0	0.126103
fbp	fibronectin-binding protein	0	0	0.126103
fbpA	fibronectin-fibrinogen binding protein, putative	0	0	0.126103
fimB	Fimbrial chaperone protein	0	0	0.126103
fimC	FimC	0	0	0.126103
fliH	flagellar assembly protein	0	0	0.126103
flgA	flagellar basal body P-ring biosynthesis protein	0	0	0.126103
flgB	flagellar basal-body rod protein	0	0	0.37831
fliA	flagellar biosynthesis sigma factor FliA	0	0	0.252207
fliQ	flagellar biosynthetic protein FliQ	0	0	0.252207
fliR	flagellar biosynthetic protein FliR	0	0	0.126103
fliE	flagellar hook-basal body complex protein FliE	0	0	0.126103
flgH	flagellar L-ring protein precursor	0	0	0.126103
fliF	flagellar M-ring protein	0	0.699301	0.252207
fliG	flagellar motor protein	0	0	0.126103
motB	flagellar motor protein	0	0	0.126103
fliY	flagellar motor switch protein fliY	0	0	0.126103
fliO	flagellar protein FliO	0	0	0.126103
fliS	flagellar protein FliS	0	0	0.252207
fliT	flagellar protein FliT	0	0	0.126103
fliC	flagellin domain protein	0	0.699301	0.126103
fliI	flagellum-specific ATP synthase FliI	0	0.699301	0.504414
gacS	GacS sensor kinase protein	1.37931	0	0.252207
SSA_2220	Galactosyltransferase, putative	0	0	0.126103
capD	gamma-glutamyltranspeptidase	1.37931	0	0.252207
gmd	GDP-mannose 4,6-dehydratase	0	0	0.126103
epsE	general secretion pathway protein E	0.689655	0	0.75662
csrA	global regulator CsrA	0	0	0.504414
cps2L	glucose-1-phosphate thymidylyltransferase	0	0	0.126103
rfbA-1	glucose-1-phosphate thymidylyltransferase	0	0	0.126103
pgi	glucose-6-phosphate isomerase	0	0	0.37831
galU	glucosephosphate uridylyltransferase	0	0	0.126103
hisH2	glutamine amidotransferase	0	0	0.252207
glnA1	glutamine synthetase, type I GlnA1	0	0	0.252207
hemA	glutamyl-tRNA reductase	0	0	0.252207
plr-gapA	glyceraldehyde-3-phosphate dehydrogenase	0.689655	0	1.51324
geh	glycerol ester hydrolase	0	0	0.252207
BC5267	Glycosyltransferase	0	0	0.252207
STER_1438	Glycosyltransferase involved in cell wall biogenesis	0	0	0.126103
STER_1442	Glycosyltransferase involved in cell wall biogenesis	0	0	0.126103
SSU98_0579	Glycosyltransferases involved in cell wall biogenesis	0	0	0.126103
relA	GTP pyrophosphokinase	2.75862	0.699301	0.252207
ccmC	heme exporter protein CcmC	0	0	0.252207
hxuB	heme-hemopexin-binding protein B	0	0	0.126103
CPR_1786	hemolysin A	0	0	0.126103
hlyD	hemolysin D	0	0	0.126103
hlyIII	hemolysin III	0	0	0.252207
CTC00586	hemolysin III	0	0	0.126103
hlyB	hemolysin secretion protein HlyB	0	1.3986	0.252207
hemY	HemY protein	0	0	0.126103
YPA_2067	histidine transport system permease protein HisQ	0	0	0.126103
shdA	host colonisation factor ShdA	0	0	0.126103
irtA	hypothetical ABC transporter ATP-binding protein	0	0	0.126103
aut	hypothetical protein	0	0	0.37831
capA	hypothetical protein	0	0	0.252207
capL	hypothetical protein	0	0	0.126103
capM	hypothetical protein	0	0	0.252207
cppA	hypothetical protein	0	0	0.630517
cylA	hypothetical protein	0	0	0.126103
ddrB	hypothetical protein	0	0	0.126103
esaA	hypothetical protein	0.689655	0	0.126103
essA	hypothetical protein	0	0	0.126103
essC	hypothetical protein	0	0.699301	0.126103
ipaH	hypothetical protein	0	0	0.126103
irtB	hypothetical protein	0	0.699301	0.252207
lap	hypothetical protein	0	1.3986	0.126103
mgtB	hypothetical protein	2.06897	2.7972	1.38714
oppA	hypothetical protein	2.75862	0.699301	0.126103
pvdF	hypothetical protein	0	0	0.126103
pvdY	hypothetical protein	0	0	0.252207
staB	hypothetical protein	0	0	0.126103
ureF	hypothetical protein	0	0	0.37831
waaA-kdtA	hypothetical protein	0	0	0.126103
C8J_1079	hypothetical protein	0	0	0.126103
C8J_1089	hypothetical protein	0	0	0.126103
C8J_1330	hypothetical protein	0	0	0.126103
MMAR_1757	hypothetical protein	0	0	0.126103
PA14_01070	hypothetical protein	1.37931	0	0.252207
PFL_6086	hypothetical protein	0	0	0.126103
PSPA7_0154	hypothetical protein	0	0	0.126103
PSPA7_0155	hypothetical protein	0	0	0.126103
SSA_1512	hypothetical protein	0	0	0.126103
hisF2	imidazole glycerol phosphate synthase subunit HisF	0	0	0.37831
PSPA7_1979	imidazole glycerol phosphate synthase subunit HisF	0	0	0.126103
ybtQ	inner membrane ABC-transporter YbtQ	2.06897	2.0979	0.252207
narK2	integral membrane nitrite extrusion protein NarK3	0	0	0.252207
icaD	intercellular adhesion protein D	0	0	0.126103
sitC	iron transport protein inner membrane component	0	0.699301	0.126103
sitB	Iron transport protein, ATP-binding component	0	0.699301	0.37831
hmuU	Iron-related transport system membrane protein	3.44828	2.0979	0.126103
entC	isochorismate synthase, entC	0	0	0.126103
panD	L-aspartate 1-decarboxylase	0	0	0.630517
lasA	LasA protease precursor	0	0	0.126103
letA	Legionella transmission activator LetA	0	0	0.252207
licD	lic-1 operon protein	0	0	0.126103
licC	LicC protein	0.689655	0	0.252207
msbB2	lipid A biosynthesis KDO2-lauroyl-lipid IVA acyltransferase	0	0	0.126103
htrB	lipid A biosynthesis lauroyl acyltransferase	0	0	0.126103
msbA	lipid A export ATP-binding protein MsbA	7.58621	3.4965	1.76545
lpxB	lipid-A-disaccharide synthase	0.689655	0	0.126103
cpbA	LPXTG cell wall surface protein, Cna protein B-type domain	1.37931	2.7972	0.252207
mip	macrophage infectivity potentiator	0	0	0.252207
csgA	major curlin subunit precursor	0	0	0.126103
lpeA	manganese ABC transporter substrate-binding protein	0	0	0.126103
psaA	Manganese-Zinc ABC transporter substrate-binding lipoprotein precursor, putative	0	0	0.252207
algA	mannose-1-phosphate guanylyltransferase-mannose-6-phosphate isomerase	0.689655	0	0.126103
YE105_C1500	Mannose-1-phosphate guanylytransferase, ManC protein	0	0	0.126103
mce1A	MCE-family protein mce1A	0	0	0.126103
algI	membrane bound O-acyl transferase, MBOAT family protein	1.37931	0	0.37831
STER_1443	Membrane protein involved in the export of polysaccharides	0	0	0.126103
mucP	membrane-associated zinc metalloprotease	1.37931	0	0.126103
lytR	membrane-bound transcriptional regulator LytR	1.37931	0.699301	0.252207
lmb	metal binding lipoprotein	0.689655	0	0.126103
aprA	metalloprotease	0	0	0.126103
sodA	Mn]-superoxide dismutase	0	0.699301	1.26103
cpsG	MurB family protein	1.37931	0	0.252207
BCE_5384	NAD dependent epimerase-dehydratase family protein	0	0	0.126103
nuoG	NADH dehydrogenase subunit G	1.37931	0	0.126103
mucB	negative regulator for alginate biosynthesis MucB	0	0	0.126103
napA	neutrophil activating protein napA bacterioferritin	0	0	0.126103
oppF	oligopeptide ABC transporter, permease component	2.75862	2.7972	1.26103
fptA	outer membrane ferripyoverdine receptor	0	0	0.126103
cdsC	outer membrane secretion protein Q	2.06897	0	0.252207
panC	pantoate--beta-alanine ligase	0	0	0.126103
papX	PapX protein	0	0	0.126103
pvdM	peptidase M19 renal dipeptidase	0	0	0.126103
algW	Peptidase S1 and S6, chymotrypsin-Hap	0	0	0.37831
ebp	Peptidoglycan-binding LysM	0	0	0.252207
slrA	peptidyl-prolyl cis-trans isomerase, cyclophilin-type	0	0	0.630517
argK	phaseolotoxin-insensitive ornithine carbamoyltransferase	0	0	0.252207
phzD1	phenazine biosynthesis protein PhzD	0	0	0.126103
ppsC	PHENOLPTHIOCEROL SYNTHESIS TYPE-I POLYKETIDE SYNTHASE PPSC	0	0.699301	0.126103
cpsB	phosphatidate cytidylyltransferase	0	0	0.252207
gmhA	phosphoheptose isomerase	0	0	0.126103
algC	phosphomannomutase-phosphoglucomutase	0.689655	0.699301	0.126103
purC	phosphoribosylaminoimidazole-succinocarboxamide synthase	0	0	0.126103
flrA	polar flagellar protein FlaK	0.689655	0	0.126103
pks15-1	polyketide synthase	0	0	0.37831
rgpC	polysaccharide ABC transporter membrane-spanning protein	0	0	0.126103
cpsM	polysaccharide biosynthesis protein CpsMV	0	0	0.252207
wzd	polysaccharide export protein, MPA1 family	0	0	0.126103
STER_1057	Polysaccharide Transporter, PST family	0	0	0.126103
hemC	porphobilinogen deaminase	0	0	0.126103
hemB	Porphobilinogen synthase	0	0	0.252207
mrsA-glmM	predicted phosphomannomutase	0	0.699301	0.252207
secA2	preprotein translocase subunit SecA	2.06897	2.7972	0.630517
peb1	probable ABC-type amino-acid transporter periplasmic solute-binding protein	0	0	0.126103
PA3157	probable acetyltransferase	0.689655	0	0.252207
PA0073	probable ATP-binding component of ABC transporter	0.689655	0	0.126103
phzB1	probable phenazine biosynthesis protein	0	0	0.126103
manB	probable phosphomannomutase	0.689655	1.3986	0.75662
phzG1	probable pyrodoxamine 5'-phosphate oxidase	0	0	0.126103
lgt	prolipoprotein diacylglyceryl transferase	0.689655	0	0.504414
stp	protein phosphatase PrpC	0	0	0.252207
wzb	Protein tyrosine phosphatase	0	0	0.126103
pilK	Protein-glutamate O-methyltransferase	0	0	0.126103
hdtS	putative acyltransferase	0	0	0.252207
shuV	putative ATP-binding component of hemin transport system	0	0	0.126103
cpsA	putative capsular polysaccharide biosynthesis glycosyltransferase	0.689655	0.699301	0.882724
orfM	putative deoxyribonucleotide triphosphate pyrophosphatase	0	0	0.252207
phoP	putative DNA-binding response regulator PhoP	0.689655	0	0.75662
mf2	putative DNase similar to mitogenic factor, phage associated	0	0.699301	0.126103
nanI	putative exo-alpha-sialidase	0	0	0.252207
speJ	putative exotoxin superantigen	0	0	0.126103
srtC	putative fimbrial associated sortase-like protein	0.689655	0	0.126103
flaG	putative flagellar protein	0	0	0.252207
rgpG	putative glycosyl transferase N-acetylglucosaminyltransferase, RgpG	0	0	0.252207
orfN	putative group 4 glycosyl transferase	0	0	0.126103
fagC	putative iron ABC transport system, ATP-binding protein	0	0	1.00883
irp6C	putative iron ABC transport system, ATP-binding protein	0	0	0.252207
fagA	putative iron transport membrane protein	0	0	0.252207
chuU	putative permease of iron compound ABC transport system	0	0	0.504414
wza	putative polysaccharide export protein YccZ precursor	1.37931	0	0.252207
YE105_C0309	putative two-component response regulator	0	0	0.37831
YPZ3_0220	putative two-component response regulator	0	0	0.126103
pilL	putative type IV pilus operon lipoprotein	0	0	0.126103
pchC	pyochelin biosynthetic protein PchC	0	0	0.126103
pvdI	pyoverdine synthetase I	0	0	0.126103
proC	pyrroline-5-carboxylate reductase ProC	0.689655	0.699301	0.126103
pdhB	pyruvate dehydrogenase	0	0	0.75662
narI	respiratory nitrate reductase, gamma subunit	0	0	0.126103
gacA	response regulator GacA	0	0	0.126103
sigA-rpoV	RNA polymerase sigma factor	1.37931	1.3986	0.75662
sigF	RNA polymerase sigma factor SigF	0	0	0.37831
rtxB	RtxB protein	0.689655	0	0.504414
luxS	S-ribosylhomocysteinase	0	0	0.126103
virS	sensor histidine kinase	0	0	0.630517
letS	sensory box histidine kinase-response regulator	0.689655	0	0.126103
htrA-degP	serine protease	0.689655	0	0.126103
ppkA	serine-threonine protein kinase PpkA	0	0.699301	0.37831
iroN	Siderophore receptor IroN	0	0	0.252207
vasH	sigma-54 dependent transcriptional regulator	0	0	0.126103
sitD	SitD protein	0	0	0.630517
nuc	staphylococcal nuclease	0	0	0.252207
rpoS	stationary phase specific sigma factor RpoS	0	0	0.126103
bopD	sugar-binding transcriptional regulator, LacI family	0.689655	1.3986	0.252207
sodCI	superoxide dismutase precursor	0	0	0.126103
sspA	surface protein D	0	0	0.252207
pspA	Surface protein pspA precursor	0	0	0.75662
rib	surface protein Rib	0	17.4825	1.76545
cpsC	teichoic acid biosynthesis protein, putative	0.689655	0	0.126103
lpxK	tetraacyldisaccharide 4'-kinase	0.689655	0	0.252207
pvdJ	thermophilic carboxylesterase Est2	0	0	0.252207
tadA	tight adherence protein A	0	0	0.126103
lidL	TPR repeat protein	1.37931	0	0.504414
cpsY	transcriptional regulator CpsY	0	0	0.252207
tuf	translation elongation factor Tu	0.689655	8.39161	0.252207
CLK_2301	transporter, HlyC-CorC family	0	0	0.126103
tig-ropA	trigger factor	0.689655	0	0.504414
eap-map	truncated map-w protein	0	0	0.126103
pilT2	twitching motility protein PilT	0	0	0.126103
prrA	two component response transcriptional regulatory protein PrrA	0	0	0.126103
phoR	two component system response phosphate sensor kinase, PhoR	0.689655	0	0.504414
mprA	two component transcriptional regulator, winged helix family	0.689655	0	1.89155
pilR	two component, sigma54 specific, transcriptional regulator, Fis family	1.37931	0.699301	0.37831
lisR	two-component response regulator	0	0	0.126103
lisK	two-component sensor histidine kinase	2.06897	0.699301	0.252207
cheA	two-component sensor histidine kinase CheA	0	0	0.126103
devR-dosR	two-component system response regulator	1.37931	0.699301	1.13493
fimU	type 4 fimbrial biogenesis protein FimU	0	0	0.126103
pilN	type 4 fimbrial biogenesis protein PilN	0	0	0.126103
mlsA2	Type I modular polyketide synthase	0	0	0.126103
hopAJ2	type III effector HopAJ2	0	0	0.37831
cdsN	type III secretion system ATPase	0	0.699301	0.126103
yscN	type III secretion system ATPase	0	0.699301	0.37831
YPTS_0347	type III secretion system ATPase	0	0	0.126103
pilJ	type IV pili methyl-accepting chemotaxis transducer PilJ	0	0	0.126103
pilZ	Type IV pilus assembly PilZ	0	0	0.126103
clpV1	type VI secretion ATPase, ClpV1 family	4.13793	2.0979	0.882724
lpxH	UDP-2,3-diacylglucosamine hydrolase	0	0	0.126103
lpxC	UDP-3-0-acyl N-acetylglucosamine deacetylase	0	0	0.252207
lpxD	UDP-3-O-3-hydroxymyristoyl] glucosamine N-acyltransferase	1.37931	0	0.252207
galE	UDP-glucose 4-epimerase	0	0	0.126103
SSA_2219	UDP-glucose 4-epimerase, putative	0	0	0.252207
PLES_19091	UDP-glucose-GDP-mannose dehydrogenase-like protein	0	0	0.126103
SPH_0460	UDP-N-acetyl-D-mannosamine transferase	0	0	0.126103
SaurJH9_0150	UDP-N-acetylglucosamine 2-epimerase	0	0	0.126103
ureB	urease	0	0	0.252207
ureI	urease accessory protein UreI	0	0	0.37831
ureA	urease alpha subunit	0	0	0.630517
SMU322c	UTP--glucose-1-phosphate uridylyltransferase	0	0	0.37831
gtaB	UTP--glucose-1-phosphate uridylyltransferase	0	0	0.126103
vgrG-1	vgrG protein	0	0	0.126103
tviC	Vi polysaccharide biosynthesis protein, epimerase	0	0	0.126103
vctD	vibriobactin and enterobactin ABC transporter, permease protein	0	0	0.252207
viuB	vibriobactin utilization protein ViuB	0	0	0.126103
bvgA	virulence factors transcription regulator	0	0	0.126103
bvgS	virulence sensor protein	1.37931	0	0.37831
wbfB	WbfB protein	0.689655	0	0.126103
